# Supplementary material for: Characterization of a novel mouse model with genetic deletion of CD177
Source: Protein Cell. 2014 Oct 31;6(2):117–26. doi: 10.1007/s13238-014-0109-1 (PMC4312768; doi:10.1007/s13238-014-0109-1)
Supplement: Supplementary file 1 — Supplementary material 1 (XLSX 268 kb) [file 13238_2014_109_MOESM1_ESM.xlsx]

## Sheet: gsea_report_for_ClassA_13983710
NAME	GS<br> follow link to MSigDB	GS DETAILS	SIZE	ES	NES	NOM p-val	FDR q-val	FWER p-val	RANK AT MAX	LEADING EDGE
HINATA_NFKB_TARGETS_FIBROBLAST_UP	HINATA_NFKB_TARGETS_FIBROBLAST_UP	Details ...	82	0.650217	2.45805	0	0	0	622	tags=26%, list=5%, signal=27%
HINATA_NFKB_TARGETS_KERATINOCYTE_UP	HINATA_NFKB_TARGETS_KERATINOCYTE_UP	Details ...	89	0.64149	2.34719	0	0	0	1462	tags=39%, list=11%, signal=44%
BIOCARTA_IL1R_PATHWAY	BIOCARTA_IL1R_PATHWAY	Details ...	30	0.787056	2.31921	0	0.000391466	0.001	771	tags=47%, list=6%, signal=49%
PLASARI_TGFB1_TARGETS_1HR_UP	PLASARI_TGFB1_TARGETS_1HR_UP	Details ...	28	0.696739	2.30039	0	0.00109133	0.004	823	tags=29%, list=6%, signal=30%
BOSCO_ALLERGEN_INDUCED_TH2_ASSOCIATED_MODULE	BOSCO_ALLERGEN_INDUCED_TH2_ASSOCIATED_MODULE	Details ...	110	0.51583	2.24023	0	0.00257951	0.011	1642	tags=36%, list=12%, signal=41%
WINTER_HYPOXIA_METAGENE	WINTER_HYPOXIA_METAGENE	Details ...	211	0.471797	2.23983	0	0.00214959	0.011	812	tags=20%, list=6%, signal=21%
OSWALD_HEMATOPOIETIC_STEM_CELL_IN_COLLAGEN_GEL_UP	OSWALD_HEMATOPOIETIC_STEM_CELL_IN_COLLAGEN_GEL_UP	Details ...	209	0.48782	2.22842	0	0.00229069	0.014	1594	tags=30%, list=12%, signal=34%
BIOCARTA_ATM_PATHWAY	BIOCARTA_ATM_PATHWAY	Details ...	20	0.741257	2.21486	0	0.00268976	0.017	253	tags=30%, list=2%, signal=31%
CHEN_LUNG_CANCER_SURVIVAL	CHEN_LUNG_CANCER_SURVIVAL	Details ...	26	0.704113	2.20502	0	0.0039187	0.027	812	tags=35%, list=6%, signal=37%
RASHI_RESPONSE_TO_IONIZING_RADIATION_2	RASHI_RESPONSE_TO_IONIZING_RADIATION_2	Details ...	104	0.593861	2.2017	0	0.0036858	0.028	1734	tags=40%, list=13%, signal=46%
ZHANG_RESPONSE_TO_IKK_INHIBITOR_AND_TNF_UP	ZHANG_RESPONSE_TO_IKK_INHIBITOR_AND_TNF_UP	Details ...	165	0.670476	2.19999	0	0.00360025	0.031	1734	tags=52%, list=13%, signal=58%
SEKI_INFLAMMATORY_RESPONSE_LPS_UP	SEKI_INFLAMMATORY_RESPONSE_LPS_UP	Details ...	63	0.730993	2.19389	0.0019685	0.00360079	0.032	878	tags=44%, list=7%, signal=47%
XU_HGF_SIGNALING_NOT_VIA_AKT1_6HR	XU_HGF_SIGNALING_NOT_VIA_AKT1_6HR	Details ...	24	0.687504	2.19239	0.00204918	0.00332381	0.032	253	tags=29%, list=2%, signal=30%
PASQUALUCCI_LYMPHOMA_BY_GC_STAGE_UP	PASQUALUCCI_LYMPHOMA_BY_GC_STAGE_UP	Details ...	205	0.42984	2.17966	0	0.00350986	0.035	1099	tags=22%, list=8%, signal=24%
GHANDHI_BYSTANDER_IRRADIATION_UP	GHANDHI_BYSTANDER_IRRADIATION_UP	Details ...	69	0.649829	2.17109	0	0.00361057	0.038	1522	tags=39%, list=11%, signal=44%
PHONG_TNF_RESPONSE_VIA_P38_PARTIAL	PHONG_TNF_RESPONSE_VIA_P38_PARTIAL	Details ...	149	0.507301	2.1689	0	0.00338491	0.038	1049	tags=28%, list=8%, signal=30%
PID_SYNDECAN_3_PATHWAY	PID_SYNDECAN_3_PATHWAY	Details ...	15	0.714425	2.14149	0	0.00482132	0.053	755	tags=27%, list=6%, signal=28%
THEILGAARD_NEUTROPHIL_AT_SKIN_WOUND_UP	THEILGAARD_NEUTROPHIL_AT_SKIN_WOUND_UP	Details ...	69	0.818381	2.13184	0	0.00491699	0.056	1412	tags=71%, list=11%, signal=79%
SHAFFER_IRF4_TARGETS_IN_ACTIVATED_DENDRITIC_CELL	SHAFFER_IRF4_TARGETS_IN_ACTIVATED_DENDRITIC_CELL	Details ...	61	0.605236	2.13082	0.00195312	0.00478204	0.057	2309	tags=39%, list=17%, signal=47%
GALINDO_IMMUNE_RESPONSE_TO_ENTEROTOXIN	GALINDO_IMMUNE_RESPONSE_TO_ENTEROTOXIN	Details ...	75	0.695593	2.12677	0	0.004843	0.059	750	tags=45%, list=6%, signal=48%
SENESE_HDAC1_TARGETS_UP	SENESE_HDAC1_TARGETS_UP	Details ...	341	0.47386	2.12483	0	0.00465174	0.059	1409	tags=27%, list=11%, signal=29%
HOFMANN_MYELODYSPLASTIC_SYNDROM_LOW_RISK_UP	HOFMANN_MYELODYSPLASTIC_SYNDROM_LOW_RISK_UP	Details ...	21	0.700144	2.1247	0	0.00444029	0.059	1584	tags=38%, list=12%, signal=43%
KRIEG_HYPOXIA_VIA_KDM3A	KRIEG_HYPOXIA_VIA_KDM3A	Details ...	44	0.63249	2.12231	0	0.00450591	0.062	2016	tags=39%, list=15%, signal=45%
DIRMEIER_LMP1_RESPONSE_LATE_UP	DIRMEIER_LMP1_RESPONSE_LATE_UP	Details ...	53	0.769072	2.12165	0	0.00440015	0.064	1713	tags=68%, list=13%, signal=78%
GHANDHI_DIRECT_IRRADIATION_UP	GHANDHI_DIRECT_IRRADIATION_UP	Details ...	78	0.569206	2.11119	0	0.00501546	0.074	1939	tags=37%, list=15%, signal=43%
PHONG_TNF_RESPONSE_NOT_VIA_P38	PHONG_TNF_RESPONSE_NOT_VIA_P38	Details ...	306	0.474993	2.11107	0	0.00486146	0.075	1414	tags=27%, list=11%, signal=30%
YIH_RESPONSE_TO_ARSENITE_C4	YIH_RESPONSE_TO_ARSENITE_C4	Details ...	18	0.730133	2.10952	0	0.00488807	0.08	1311	tags=44%, list=10%, signal=49%
LINDSTEDT_DENDRITIC_CELL_MATURATION_A	LINDSTEDT_DENDRITIC_CELL_MATURATION_A	Details ...	63	0.750012	2.10525	0	0.0050438	0.084	1498	tags=56%, list=11%, signal=62%
WUNDER_INFLAMMATORY_RESPONSE_AND_CHOLESTEROL_UP	WUNDER_INFLAMMATORY_RESPONSE_AND_CHOLESTEROL_UP	Details ...	45	0.622717	2.10507	0	0.00486988	0.084	737	tags=33%, list=6%, signal=35%
ABBUD_LIF_SIGNALING_1_UP	ABBUD_LIF_SIGNALING_1_UP	Details ...	42	0.625601	2.10089	0	0.00503981	0.092	764	tags=26%, list=6%, signal=28%
DUNNE_TARGETS_OF_AML1_MTG8_FUSION_DN	DUNNE_TARGETS_OF_AML1_MTG8_FUSION_DN	Details ...	18	0.739405	2.10038	0	0.00491038	0.093	785	tags=33%, list=6%, signal=35%
PHONG_TNF_TARGETS_UP	PHONG_TNF_TARGETS_UP	Details ...	59	0.684572	2.09321	0.00397614	0.00528421	0.101	826	tags=39%, list=6%, signal=41%
REACTOME_CHEMOKINE_RECEPTORS_BIND_CHEMOKINES	REACTOME_CHEMOKINE_RECEPTORS_BIND_CHEMOKINES	Details ...	46	0.612918	2.09263	0	0.00512408	0.101	2055	tags=41%, list=15%, signal=49%
KOKKINAKIS_METHIONINE_DEPRIVATION_48HR_UP	KOKKINAKIS_METHIONINE_DEPRIVATION_48HR_UP	Details ...	122	0.456324	2.09036	0	0.00506228	0.103	1701	tags=27%, list=13%, signal=31%
WANG_IMMORTALIZED_BY_HOXA9_AND_MEIS1_UP	WANG_IMMORTALIZED_BY_HOXA9_AND_MEIS1_UP	Details ...	25	0.633913	2.07623	0	0.00611317	0.12	1753	tags=44%, list=13%, signal=51%
KEGG_ADIPOCYTOKINE_SIGNALING_PATHWAY	KEGG_ADIPOCYTOKINE_SIGNALING_PATHWAY	Details ...	62	0.535017	2.07492	0	0.00609135	0.123	1059	tags=24%, list=8%, signal=26%
WIERENGA_STAT5A_TARGETS_UP	WIERENGA_STAT5A_TARGETS_UP	Details ...	151	0.485333	2.0712	0	0.00633862	0.127	2100	tags=35%, list=16%, signal=41%
ZWANG_CLASS_3_TRANSIENTLY_INDUCED_BY_EGF	ZWANG_CLASS_3_TRANSIENTLY_INDUCED_BY_EGF	Details ...	163	0.531015	2.06838	0.00782779	0.00639213	0.128	1501	tags=36%, list=11%, signal=40%
KANG_CISPLATIN_RESISTANCE_UP	KANG_CISPLATIN_RESISTANCE_UP	Details ...	15	0.719156	2.05917	0	0.00668614	0.136	386	tags=27%, list=3%, signal=27%
PID_IL23PATHWAY	PID_IL23PATHWAY	Details ...	34	0.665642	2.05868	0	0.00654237	0.136	1963	tags=47%, list=15%, signal=55%
REACTOME_P75_NTR_RECEPTOR_MEDIATED_SIGNALLING	REACTOME_P75_NTR_RECEPTOR_MEDIATED_SIGNALLING	Details ...	70	0.497732	2.05698	0	0.00640721	0.136	1121	tags=27%, list=8%, signal=29%
BROCKE_APOPTOSIS_REVERSED_BY_IL6	BROCKE_APOPTOSIS_REVERSED_BY_IL6	Details ...	123	0.542016	2.05669	0.00402414	0.00635008	0.138	1328	tags=37%, list=10%, signal=40%
WIERENGA_STAT5A_TARGETS_GROUP2	WIERENGA_STAT5A_TARGETS_GROUP2	Details ...	46	0.58226	2.04909	0	0.00679393	0.142	1462	tags=43%, list=11%, signal=49%
GROSS_HYPOXIA_VIA_HIF1A_DN	GROSS_HYPOXIA_VIA_HIF1A_DN	Details ...	83	0.472128	2.04578	0	0.00706702	0.148	707	tags=18%, list=5%, signal=19%
VILIMAS_NOTCH1_TARGETS_UP	VILIMAS_NOTCH1_TARGETS_UP	Details ...	47	0.702491	2.03976	0.00194553	0.00757531	0.162	2007	tags=62%, list=15%, signal=72%
ZHU_SKIL_TARGETS_UP	ZHU_SKIL_TARGETS_UP	Details ...	19	0.620977	2.03573	0	0.0077126	0.166	616	tags=26%, list=5%, signal=28%
SANA_TNF_SIGNALING_UP	SANA_TNF_SIGNALING_UP	Details ...	71	0.624755	2.03362	0	0.00778399	0.169	1338	tags=39%, list=10%, signal=44%
AMIT_EGF_RESPONSE_60_HELA	AMIT_EGF_RESPONSE_60_HELA	Details ...	38	0.563068	2.03352	0.00200803	0.00762183	0.169	2445	tags=42%, list=18%, signal=51%
MARZEC_IL2_SIGNALING_UP	MARZEC_IL2_SIGNALING_UP	Details ...	102	0.535362	2.03092	0.00189753	0.00780614	0.172	2102	tags=42%, list=16%, signal=50%
BREDEMEYER_RAG_SIGNALING_VIA_ATM_NOT_VIA_NFKB_UP	BREDEMEYER_RAG_SIGNALING_VIA_ATM_NOT_VIA_NFKB_UP	Details ...	27	0.565123	2.03	0	0.00770369	0.173	692	tags=26%, list=5%, signal=27%
OKUMURA_INFLAMMATORY_RESPONSE_LPS	OKUMURA_INFLAMMATORY_RESPONSE_LPS	Details ...	160	0.470646	2.02964	0	0.0075921	0.173	1963	tags=31%, list=15%, signal=36%
FALVELLA_SMOKERS_WITH_LUNG_CANCER	FALVELLA_SMOKERS_WITH_LUNG_CANCER	Details ...	62	0.45887	2.02768	0	0.00763479	0.176	1452	tags=32%, list=11%, signal=36%
ABRAHAM_ALPC_VS_MULTIPLE_MYELOMA_UP	ABRAHAM_ALPC_VS_MULTIPLE_MYELOMA_UP	Details ...	26	0.579772	2.02478	0	0.00782853	0.179	969	tags=23%, list=7%, signal=25%
GROSS_HYPOXIA_VIA_ELK3_DN	GROSS_HYPOXIA_VIA_ELK3_DN	Details ...	130	0.476304	2.02127	0.00194175	0.0080611	0.184	1964	tags=36%, list=15%, signal=42%
BASSO_CD40_SIGNALING_UP	BASSO_CD40_SIGNALING_UP	Details ...	91	0.644782	2.01765	0.00209205	0.00828576	0.189	1255	tags=45%, list=9%, signal=49%
LI_PROSTATE_CANCER_EPIGENETIC	LI_PROSTATE_CANCER_EPIGENETIC	Details ...	28	0.571218	2.01699	0	0.00822005	0.191	1172	tags=21%, list=9%, signal=23%
HAHTOLA_SEZARY_SYNDROM_DN	HAHTOLA_SEZARY_SYNDROM_DN	Details ...	39	0.620942	2.01444	0.00957854	0.00840001	0.195	2136	tags=49%, list=16%, signal=58%
ONO_FOXP3_TARGETS_DN	ONO_FOXP3_TARGETS_DN	Details ...	34	0.638509	2.01409	0.00579151	0.00831332	0.196	1166	tags=44%, list=9%, signal=48%
SCHURINGA_STAT5A_TARGETS_DN	SCHURINGA_STAT5A_TARGETS_DN	Details ...	15	0.676986	2.01312	0.00201207	0.00840248	0.198	456	tags=33%, list=3%, signal=34%
KUNINGER_IGF1_VS_PDGFB_TARGETS_DN	KUNINGER_IGF1_VS_PDGFB_TARGETS_DN	Details ...	31	0.567973	2.01073	0	0.00859866	0.201	785	tags=19%, list=6%, signal=21%
HARRIS_HYPOXIA	HARRIS_HYPOXIA	Details ...	77	0.500416	2.00942	0.00194932	0.0086372	0.205	907	tags=22%, list=7%, signal=24%
TIAN_TNF_SIGNALING_VIA_NFKB	TIAN_TNF_SIGNALING_VIA_NFKB	Details ...	28	0.783091	2.00805	0.0020284	0.00859152	0.208	653	tags=50%, list=5%, signal=52%
SENESE_HDAC2_TARGETS_UP	SENESE_HDAC2_TARGETS_UP	Details ...	92	0.512657	2.00744	0	0.00852028	0.209	1475	tags=30%, list=11%, signal=34%
MCLACHLAN_DENTAL_CARIES_DN	MCLACHLAN_DENTAL_CARIES_DN	Details ...	224	0.437197	2.00712	0	0.00839832	0.209	951	tags=28%, list=7%, signal=29%
GROSS_ELK3_TARGETS_DN	GROSS_ELK3_TARGETS_DN	Details ...	27	0.598171	2.00631	0.00195695	0.0082994	0.209	485	tags=26%, list=4%, signal=27%
KYNG_ENVIRONMENTAL_STRESS_RESPONSE_NOT_BY_GAMMA_IN_WS	KYNG_ENVIRONMENTAL_STRESS_RESPONSE_NOT_BY_GAMMA_IN_WS	Details ...	27	0.532096	2.00561	0	0.00829509	0.212	1765	tags=33%, list=13%, signal=38%
ZHENG_FOXP3_TARGETS_UP	ZHENG_FOXP3_TARGETS_UP	Details ...	20	0.749087	2.00512	0.00191939	0.0081895	0.212	683	tags=45%, list=5%, signal=47%
ONO_AML1_TARGETS_DN	ONO_AML1_TARGETS_DN	Details ...	32	0.596548	2.00414	0.00196078	0.00811917	0.212	1063	tags=38%, list=8%, signal=41%
KEGG_NOD_LIKE_RECEPTOR_SIGNALING_PATHWAY	KEGG_NOD_LIKE_RECEPTOR_SIGNALING_PATHWAY	Details ...	48	0.610594	2.00341	0	0.00809188	0.214	974	tags=38%, list=7%, signal=40%
ALTEMEIER_RESPONSE_TO_LPS_WITH_MECHANICAL_VENTILATION	ALTEMEIER_RESPONSE_TO_LPS_WITH_MECHANICAL_VENTILATION	Details ...	107	0.618144	2.00079	0.00408163	0.00832504	0.218	903	tags=41%, list=7%, signal=44%
VANTVEER_BREAST_CANCER_ESR1_DN	VANTVEER_BREAST_CANCER_ESR1_DN	Details ...	197	0.440976	2.00005	0	0.00823161	0.219	1446	tags=26%, list=11%, signal=29%
KHETCHOUMIAN_TRIM24_TARGETS_UP	KHETCHOUMIAN_TRIM24_TARGETS_UP	Details ...	45	0.543989	1.99849	0.00196464	0.00832126	0.224	360	tags=16%, list=3%, signal=16%
FOSTER_TOLERANT_MACROPHAGE_DN	FOSTER_TOLERANT_MACROPHAGE_DN	Details ...	300	0.464165	1.99846	0	0.00820727	0.224	1856	tags=34%, list=14%, signal=39%
NAKAMURA_METASTASIS_MODEL_DN	NAKAMURA_METASTASIS_MODEL_DN	Details ...	30	0.549864	1.99716	0	0.00825267	0.225	570	tags=17%, list=4%, signal=17%
NELSON_RESPONSE_TO_ANDROGEN_UP	NELSON_RESPONSE_TO_ANDROGEN_UP	Details ...	77	0.424967	1.99268	0	0.00868307	0.234	1471	tags=27%, list=11%, signal=30%
DORN_ADENOVIRUS_INFECTION_32HR_DN	DORN_ADENOVIRUS_INFECTION_32HR_DN	Details ...	32	0.655834	1.98412	0	0.00977392	0.253	1626	tags=41%, list=12%, signal=46%
BAKKER_FOXO3_TARGETS_DN	BAKKER_FOXO3_TARGETS_DN	Details ...	124	0.420657	1.98173	0	0.0100117	0.262	828	tags=15%, list=6%, signal=15%
DIRMEIER_LMP1_RESPONSE_EARLY	DIRMEIER_LMP1_RESPONSE_EARLY	Details ...	61	0.702919	1.98171	0.00398406	0.00988333	0.262	1340	tags=56%, list=10%, signal=62%
DAUER_STAT3_TARGETS_UP	DAUER_STAT3_TARGETS_UP	Details ...	45	0.577911	1.97995	0.002	0.010019	0.265	423	tags=24%, list=3%, signal=25%
WEINMANN_ADAPTATION_TO_HYPOXIA_DN	WEINMANN_ADAPTATION_TO_HYPOXIA_DN	Details ...	39	0.583681	1.9791	0.00190476	0.0101283	0.268	1137	tags=28%, list=9%, signal=31%
KOBAYASHI_EGFR_SIGNALING_6HR_DN	KOBAYASHI_EGFR_SIGNALING_6HR_DN	Details ...	17	0.778124	1.97846	0	0.0100266	0.268	1409	tags=41%, list=11%, signal=46%
ONDER_CDH1_TARGETS_1_DN	ONDER_CDH1_TARGETS_1_DN	Details ...	145	0.431297	1.97602	0	0.0101925	0.273	1846	tags=31%, list=14%, signal=36%
LINDSTEDT_DENDRITIC_CELL_MATURATION_B	LINDSTEDT_DENDRITIC_CELL_MATURATION_B	Details ...	50	0.766863	1.9752	0	0.0101765	0.274	1732	tags=72%, list=13%, signal=82%
PAL_PRMT5_TARGETS_DN	PAL_PRMT5_TARGETS_DN	Details ...	25	0.597789	1.97303	0	0.0102919	0.276	771	tags=24%, list=6%, signal=25%
NGUYEN_NOTCH1_TARGETS_DN	NGUYEN_NOTCH1_TARGETS_DN	Details ...	79	0.457072	1.97003	0	0.0106296	0.287	1216	tags=28%, list=9%, signal=30%
KEGG_PRIMARY_IMMUNODEFICIENCY	KEGG_PRIMARY_IMMUNODEFICIENCY	Details ...	34	0.580332	1.96748	0	0.0108674	0.297	1985	tags=47%, list=15%, signal=55%
LU_TUMOR_ANGIOGENESIS_UP	LU_TUMOR_ANGIOGENESIS_UP	Details ...	22	0.596142	1.96705	0	0.0107901	0.299	755	tags=32%, list=6%, signal=34%
SENESE_HDAC3_TARGETS_UP	SENESE_HDAC3_TARGETS_UP	Details ...	389	0.374185	1.96601	0	0.0108693	0.302	1643	tags=23%, list=12%, signal=25%
KUROZUMI_RESPONSE_TO_ONCOCYTIC_VIRUS	KUROZUMI_RESPONSE_TO_ONCOCYTIC_VIRUS	Details ...	38	0.633769	1.96367	0.00408998	0.0111941	0.31	2055	tags=55%, list=15%, signal=65%
SEMENZA_HIF1_TARGETS	SEMENZA_HIF1_TARGETS	Details ...	33	0.615794	1.96342	0.00580271	0.0111685	0.311	812	tags=24%, list=6%, signal=26%
SENESE_HDAC1_AND_HDAC2_TARGETS_UP	SENESE_HDAC1_AND_HDAC2_TARGETS_UP	Details ...	179	0.403476	1.95398	0	0.0124603	0.333	1156	tags=21%, list=9%, signal=23%
ZHOU_INFLAMMATORY_RESPONSE_LIVE_UP	ZHOU_INFLAMMATORY_RESPONSE_LIVE_UP	Details ...	318	0.479415	1.94586	0	0.0134814	0.357	1289	tags=22%, list=10%, signal=24%
JACKSON_DNMT1_TARGETS_UP	JACKSON_DNMT1_TARGETS_UP	Details ...	73	0.497524	1.94354	0	0.0136853	0.362	1355	tags=29%, list=10%, signal=32%
YANG_BREAST_CANCER_ESR1_LASER_DN	YANG_BREAST_CANCER_ESR1_LASER_DN	Details ...	45	0.583388	1.9434	0	0.0135644	0.363	1951	tags=44%, list=15%, signal=52%
BIOCARTA_41BB_PATHWAY	BIOCARTA_41BB_PATHWAY	Details ...	17	0.638061	1.94164	0.00603622	0.013632	0.368	624	tags=29%, list=5%, signal=31%
ACEVEDO_FGFR1_TARGETS_IN_PROSTATE_CANCER_MODEL_UP	ACEVEDO_FGFR1_TARGETS_IN_PROSTATE_CANCER_MODEL_UP	Details ...	208	0.399551	1.93965	0	0.0138379	0.372	1836	tags=22%, list=14%, signal=25%
JUBAN_TARGETS_OF_SPI1_AND_FLI1_DN	JUBAN_TARGETS_OF_SPI1_AND_FLI1_DN	Details ...	65	0.575071	1.93819	0	0.0139039	0.374	1884	tags=42%, list=14%, signal=48%
TSAI_RESPONSE_TO_IONIZING_RADIATION	TSAI_RESPONSE_TO_IONIZING_RADIATION	Details ...	136	0.44273	1.93776	0	0.0138705	0.377	1498	tags=29%, list=11%, signal=33%
FINAK_BREAST_CANCER_SDPP_SIGNATURE	FINAK_BREAST_CANCER_SDPP_SIGNATURE	Details ...	22	0.668055	1.93629	0.00588235	0.0139193	0.379	1587	tags=41%, list=12%, signal=46%
KIM_WT1_TARGETS_UP	KIM_WT1_TARGETS_UP	Details ...	185	0.433602	1.93597	0	0.0138498	0.381	1487	tags=23%, list=11%, signal=26%
MUELLER_COMMON_TARGETS_OF_AML_FUSIONS_DN	MUELLER_COMMON_TARGETS_OF_AML_FUSIONS_DN	Details ...	24	0.616894	1.93021	0.0038835	0.0146212	0.396	2099	tags=42%, list=16%, signal=49%
WORSCHECH_TUMOR_EVASION_AND_TOLEROGENICITY_UP	WORSCHECH_TUMOR_EVASION_AND_TOLEROGENICITY_UP	Details ...	27	0.609272	1.9273	0.0019685	0.0148535	0.403	1949	tags=41%, list=15%, signal=48%
LANDIS_BREAST_CANCER_PROGRESSION_UP	LANDIS_BREAST_CANCER_PROGRESSION_UP	Details ...	38	0.504522	1.92256	0	0.0158472	0.417	764	tags=26%, list=6%, signal=28%
PID_CD40_PATHWAY	PID_CD40_PATHWAY	Details ...	29	0.664278	1.92189	0.00806452	0.0157482	0.418	1355	tags=52%, list=10%, signal=57%
ZHU_CMV_ALL_UP	ZHU_CMV_ALL_UP	Details ...	106	0.57495	1.92037	0.002	0.0159321	0.426	1862	tags=42%, list=14%, signal=48%
MATTHEWS_AP1_TARGETS	MATTHEWS_AP1_TARGETS	Details ...	15	0.607498	1.91708	0	0.0163828	0.435	360	tags=20%, list=3%, signal=21%
LABBE_TARGETS_OF_TGFB1_AND_WNT3A_DN	LABBE_TARGETS_OF_TGFB1_AND_WNT3A_DN	Details ...	95	0.472272	1.91629	0	0.0163676	0.435	2489	tags=32%, list=19%, signal=39%
FOSTER_TOLERANT_MACROPHAGE_UP	FOSTER_TOLERANT_MACROPHAGE_UP	Details ...	114	0.452395	1.91617	0.00195695	0.0162576	0.436	1654	tags=32%, list=12%, signal=37%
KOKKINAKIS_METHIONINE_DEPRIVATION_96HR_UP	KOKKINAKIS_METHIONINE_DEPRIVATION_96HR_UP	Details ...	114	0.393577	1.91404	0	0.0164987	0.443	1225	tags=19%, list=9%, signal=21%
HERNANDEZ_ABERRANT_MITOSIS_BY_DOCETACEL_4NM_UP	HERNANDEZ_ABERRANT_MITOSIS_BY_DOCETACEL_4NM_UP	Details ...	19	0.622878	1.91102	0	0.0167984	0.446	1017	tags=26%, list=8%, signal=28%
MCDOWELL_ACUTE_LUNG_INJURY_UP	MCDOWELL_ACUTE_LUNG_INJURY_UP	Details ...	42	0.502686	1.91025	0.0168856	0.0168066	0.447	1350	tags=31%, list=10%, signal=34%
PID_P75NTRPATHWAY	PID_P75NTRPATHWAY	Details ...	62	0.538662	1.90955	0.00208333	0.0167203	0.447	1343	tags=34%, list=10%, signal=37%
KEGG_HEMATOPOIETIC_CELL_LINEAGE	KEGG_HEMATOPOIETIC_CELL_LINEAGE	Details ...	83	0.424716	1.90915	0	0.0166319	0.447	1334	tags=25%, list=10%, signal=28%
SPIRA_SMOKERS_LUNG_CANCER_UP	SPIRA_SMOKERS_LUNG_CANCER_UP	Details ...	35	0.571946	1.90852	0.00201207	0.0165825	0.448	1951	tags=51%, list=15%, signal=60%
XU_HGF_SIGNALING_NOT_VIA_AKT1_48HR_UP	XU_HGF_SIGNALING_NOT_VIA_AKT1_48HR_UP	Details ...	34	0.569894	1.9076	0.00790514	0.0165975	0.45	819	tags=26%, list=6%, signal=28%
CASTELLANO_NRAS_TARGETS_UP	CASTELLANO_NRAS_TARGETS_UP	Details ...	59	0.509255	1.90691	0.00190114	0.0165725	0.45	2197	tags=31%, list=16%, signal=36%
DORN_ADENOVIRUS_INFECTION_24HR_DN	DORN_ADENOVIRUS_INFECTION_24HR_DN	Details ...	37	0.583084	1.90587	0.00392157	0.0167593	0.455	1037	tags=30%, list=8%, signal=32%
RICKMAN_TUMOR_DIFFERENTIATED_WELL_VS_POORLY_DN	RICKMAN_TUMOR_DIFFERENTIATED_WELL_VS_POORLY_DN	Details ...	253	0.367661	1.90263	0	0.0173137	0.464	904	tags=18%, list=7%, signal=19%
KIM_PTEN_TARGETS_UP	KIM_PTEN_TARGETS_UP	Details ...	16	0.646006	1.90163	0.00194175	0.0173727	0.466	843	tags=25%, list=6%, signal=27%
TAVOR_CEBPA_TARGETS_UP	TAVOR_CEBPA_TARGETS_UP	Details ...	46	0.529335	1.90128	0	0.0173418	0.47	852	tags=39%, list=6%, signal=42%
KIM_WT1_TARGETS_8HR_UP	KIM_WT1_TARGETS_8HR_UP	Details ...	154	0.434592	1.89897	0.0038835	0.017771	0.473	1335	tags=25%, list=10%, signal=28%
LEE_LIVER_CANCER_HEPATOBLAST	LEE_LIVER_CANCER_HEPATOBLAST	Details ...	15	0.659157	1.89479	0.00197239	0.018458	0.485	320	tags=20%, list=2%, signal=20%
KEGG_TOLL_LIKE_RECEPTOR_SIGNALING_PATHWAY	KEGG_TOLL_LIKE_RECEPTOR_SIGNALING_PATHWAY	Details ...	95	0.471451	1.89353	0.00392157	0.018684	0.489	1355	tags=33%, list=10%, signal=36%
HE_PTEN_TARGETS_UP	HE_PTEN_TARGETS_UP	Details ...	16	0.601437	1.89322	0.00196078	0.0186167	0.489	1475	tags=38%, list=11%, signal=42%
KIM_LRRC3B_TARGETS	KIM_LRRC3B_TARGETS	Details ...	28	0.68956	1.8922	0	0.0185755	0.491	1949	tags=50%, list=15%, signal=58%
BOYAULT_LIVER_CANCER_SUBCLASS_G56_DN	BOYAULT_LIVER_CANCER_SUBCLASS_G56_DN	Details ...	15	0.617304	1.89063	0.00195312	0.0186583	0.492	386	tags=33%, list=3%, signal=34%
JIANG_HYPOXIA_NORMAL	JIANG_HYPOXIA_NORMAL	Details ...	249	0.440928	1.8872	0	0.0191416	0.505	1618	tags=30%, list=12%, signal=33%
BIOCARTA_TH1TH2_PATHWAY	BIOCARTA_TH1TH2_PATHWAY	Details ...	19	0.650184	1.8857	0.00584795	0.019387	0.51	1678	tags=47%, list=13%, signal=54%
AMIT_EGF_RESPONSE_60_MCF10A	AMIT_EGF_RESPONSE_60_MCF10A	Details ...	36	0.527124	1.88439	0.0039604	0.019533	0.51	597	tags=22%, list=4%, signal=23%
DORN_ADENOVIRUS_INFECTION_48HR_DN	DORN_ADENOVIRUS_INFECTION_48HR_DN	Details ...	33	0.629117	1.88289	0	0.0197278	0.515	1626	tags=36%, list=12%, signal=41%
HESS_TARGETS_OF_HOXA9_AND_MEIS1_DN	HESS_TARGETS_OF_HOXA9_AND_MEIS1_DN	Details ...	68	0.530332	1.88019	0.00402414	0.0201832	0.521	764	tags=35%, list=6%, signal=37%
SEITZ_NEOPLASTIC_TRANSFORMATION_BY_8P_DELETION_DN	SEITZ_NEOPLASTIC_TRANSFORMATION_BY_8P_DELETION_DN	Details ...	27	0.559803	1.87949	0	0.0201715	0.523	771	tags=22%, list=6%, signal=24%
FLOTHO_PEDIATRIC_ALL_THERAPY_RESPONSE_UP	FLOTHO_PEDIATRIC_ALL_THERAPY_RESPONSE_UP	Details ...	50	0.651407	1.87618	0.0122449	0.0207598	0.53	2245	tags=64%, list=17%, signal=77%
ZHANG_ANTIVIRAL_RESPONSE_TO_RIBAVIRIN_DN	ZHANG_ANTIVIRAL_RESPONSE_TO_RIBAVIRIN_DN	Details ...	47	0.511047	1.876	0	0.020645	0.53	2117	tags=40%, list=16%, signal=48%
GARGALOVIC_RESPONSE_TO_OXIDIZED_PHOSPHOLIPIDS_TURQUOISE_UP	GARGALOVIC_RESPONSE_TO_OXIDIZED_PHOSPHOLIPIDS_TURQUOISE_UP	Details ...	53	0.457107	1.87533	0	0.0206876	0.533	1412	tags=30%, list=11%, signal=34%
SHAFFER_IRF4_TARGETS_IN_PLASMA_CELL_VS_MATURE_B_LYMPHOCYTE	SHAFFER_IRF4_TARGETS_IN_PLASMA_CELL_VS_MATURE_B_LYMPHOCYTE	Details ...	63	0.511619	1.87409	0.00203666	0.0207789	0.539	1753	tags=41%, list=13%, signal=47%
WANG_TNF_TARGETS	WANG_TNF_TARGETS	Details ...	23	0.598692	1.87308	0	0.0208706	0.54	1079	tags=22%, list=8%, signal=24%
DUTTA_APOPTOSIS_VIA_NFKB	DUTTA_APOPTOSIS_VIA_NFKB	Details ...	29	0.685801	1.87284	0.0178218	0.0207822	0.541	1079	tags=45%, list=8%, signal=49%
MCLACHLAN_DENTAL_CARIES_UP	MCLACHLAN_DENTAL_CARIES_UP	Details ...	225	0.444928	1.87227	0	0.0207973	0.544	852	tags=28%, list=6%, signal=30%
KERLEY_RESPONSE_TO_CISPLATIN_UP	KERLEY_RESPONSE_TO_CISPLATIN_UP	Details ...	40	0.483059	1.86887	0.00190114	0.0213859	0.552	2197	tags=25%, list=16%, signal=30%
SHAFFER_IRF4_MULTIPLE_MYELOMA_PROGRAM	SHAFFER_IRF4_MULTIPLE_MYELOMA_PROGRAM	Details ...	33	0.550287	1.86864	0.0059761	0.0213045	0.553	1128	tags=30%, list=8%, signal=33%
HUMMERICH_SKIN_CANCER_PROGRESSION_UP	HUMMERICH_SKIN_CANCER_PROGRESSION_UP	Details ...	79	0.417695	1.86594	0.00392157	0.0216928	0.558	764	tags=22%, list=6%, signal=23%
GRAHAM_CML_QUIESCENT_VS_CML_DIVIDING_UP	GRAHAM_CML_QUIESCENT_VS_CML_DIVIDING_UP	Details ...	22	0.647104	1.86538	0.00403226	0.0216953	0.559	1806	tags=50%, list=14%, signal=58%
LANDIS_ERBB2_BREAST_TUMORS_324_UP	LANDIS_ERBB2_BREAST_TUMORS_324_UP	Details ...	116	0.36454	1.85516	0	0.0242882	0.593	961	tags=20%, list=7%, signal=21%
BIOCARTA_NKT_PATHWAY	BIOCARTA_NKT_PATHWAY	Details ...	27	0.594344	1.85439	0.0137525	0.0243096	0.594	2288	tags=44%, list=17%, signal=54%
REACTOME_AMINO_ACID_TRANSPORT_ACROSS_THE_PLASMA_MEMBRANE	REACTOME_AMINO_ACID_TRANSPORT_ACROSS_THE_PLASMA_MEMBRANE	Details ...	25	0.553202	1.85186	0.00572519	0.0247876	0.599	1272	tags=24%, list=10%, signal=26%
TONKS_TARGETS_OF_RUNX1_RUNX1T1_FUSION_ERYTHROCYTE_UP	TONKS_TARGETS_OF_RUNX1_RUNX1T1_FUSION_ERYTHROCYTE_UP	Details ...	146	0.492793	1.85167	0.00808081	0.0246637	0.599	2992	tags=49%, list=22%, signal=62%
HIRSCH_CELLULAR_TRANSFORMATION_SIGNATURE_UP	HIRSCH_CELLULAR_TRANSFORMATION_SIGNATURE_UP	Details ...	215	0.458164	1.85064	0.00398406	0.0248045	0.605	1008	tags=29%, list=8%, signal=31%
MOOTHA_GLUCONEOGENESIS	MOOTHA_GLUCONEOGENESIS	Details ...	32	0.572769	1.8496	0.0039604	0.0249764	0.606	3516	tags=56%, list=26%, signal=76%
YAN_ESCAPE_FROM_ANOIKIS	YAN_ESCAPE_FROM_ANOIKIS	Details ...	22	0.68783	1.84732	0.00203666	0.0253922	0.611	2644	tags=55%, list=20%, signal=68%
WANG_ESOPHAGUS_CANCER_VS_NORMAL_UP	WANG_ESOPHAGUS_CANCER_VS_NORMAL_UP	Details ...	105	0.406031	1.84583	0	0.0255249	0.613	1674	tags=25%, list=13%, signal=28%
DORSEY_GAB2_TARGETS	DORSEY_GAB2_TARGETS	Details ...	30	0.535169	1.84513	0	0.0255937	0.616	102	tags=13%, list=1%, signal=13%
HUANG_FOXA2_TARGETS_DN	HUANG_FOXA2_TARGETS_DN	Details ...	36	0.515843	1.84044	0.00184843	0.0268324	0.624	475	tags=17%, list=4%, signal=17%
LEE_CALORIE_RESTRICTION_NEOCORTEX_UP	LEE_CALORIE_RESTRICTION_NEOCORTEX_UP	Details ...	74	0.42058	1.84034	0	0.0267057	0.625	1392	tags=19%, list=10%, signal=21%
BILD_HRAS_ONCOGENIC_SIGNATURE	BILD_HRAS_ONCOGENIC_SIGNATURE	Details ...	190	0.392216	1.83658	0.00959693	0.0276485	0.64	1830	tags=26%, list=14%, signal=30%
HORTON_SREBF_TARGETS	HORTON_SREBF_TARGETS	Details ...	22	0.596174	1.83522	0.00607287	0.0278814	0.642	3299	tags=55%, list=25%, signal=72%
PID_IL12_2PATHWAY	PID_IL12_2PATHWAY	Details ...	55	0.637965	1.8346	0.0287474	0.0278567	0.644	1963	tags=58%, list=15%, signal=68%
ZUCCHI_METASTASIS_DN	ZUCCHI_METASTASIS_DN	Details ...	39	0.521563	1.83242	0.00398406	0.0283969	0.646	464	tags=21%, list=3%, signal=21%
KRIGE_AMINO_ACID_DEPRIVATION	KRIGE_AMINO_ACID_DEPRIVATION	Details ...	27	0.564347	1.83237	0.00197628	0.0282367	0.646	2419	tags=52%, list=18%, signal=63%
AMIT_SERUM_RESPONSE_60_MCF10A	AMIT_SERUM_RESPONSE_60_MCF10A	Details ...	52	0.469769	1.83154	0.00833333	0.0283255	0.647	683	tags=23%, list=5%, signal=24%
PID_NFKAPPABCANONICALPATHWAY	PID_NFKAPPABCANONICALPATHWAY	Details ...	21	0.797421	1.8308	0.00204082	0.0283622	0.649	1422	tags=67%, list=11%, signal=75%
PID_IL1PATHWAY	PID_IL1PATHWAY	Details ...	30	0.727016	1.83063	0	0.0282172	0.649	973	tags=53%, list=7%, signal=57%
KEGG_CYTOSOLIC_DNA_SENSING_PATHWAY	KEGG_CYTOSOLIC_DNA_SENSING_PATHWAY	Details ...	47	0.524763	1.83017	0.0152672	0.0281865	0.65	1293	tags=26%, list=10%, signal=28%
NIKOLSKY_BREAST_CANCER_8Q12_Q22_AMPLICON	NIKOLSKY_BREAST_CANCER_8Q12_Q22_AMPLICON	Details ...	86	0.420364	1.82945	0	0.0282498	0.652	2082	tags=27%, list=16%, signal=31%
BIOCARTA_CD40_PATHWAY	BIOCARTA_CD40_PATHWAY	Details ...	15	0.77212	1.82915	0.00408998	0.0281407	0.652	1355	tags=53%, list=10%, signal=59%
BRUECKNER_TARGETS_OF_MIRLET7A3_UP	BRUECKNER_TARGETS_OF_MIRLET7A3_UP	Details ...	84	0.367915	1.82485	0.00179211	0.0291371	0.663	1559	tags=23%, list=12%, signal=25%
CHUANG_OXIDATIVE_STRESS_RESPONSE_UP	CHUANG_OXIDATIVE_STRESS_RESPONSE_UP	Details ...	24	0.53252	1.82253	0.00607287	0.0297004	0.671	1938	tags=46%, list=15%, signal=54%
HOSHIDA_LIVER_CANCER_SURVIVAL_UP	HOSHIDA_LIVER_CANCER_SURVIVAL_UP	Details ...	68	0.445573	1.82212	0	0.0296355	0.672	1294	tags=21%, list=10%, signal=23%
PID_LYSOPHOSPHOLIPID_PATHWAY	PID_LYSOPHOSPHOLIPID_PATHWAY	Details ...	57	0.462255	1.82159	0.00395257	0.0296139	0.674	735	tags=14%, list=6%, signal=15%
NIKOLSKY_OVERCONNECTED_IN_BREAST_CANCER	NIKOLSKY_OVERCONNECTED_IN_BREAST_CANCER	Details ...	18	0.575452	1.82131	0.00399202	0.0295241	0.676	1656	tags=33%, list=12%, signal=38%
SESTO_RESPONSE_TO_UV_C1	SESTO_RESPONSE_TO_UV_C1	Details ...	60	0.530761	1.81947	0.00200401	0.0299443	0.68	1508	tags=30%, list=11%, signal=34%
GARGALOVIC_RESPONSE_TO_OXIDIZED_PHOSPHOLIPIDS_YELLOW_UP	GARGALOVIC_RESPONSE_TO_OXIDIZED_PHOSPHOLIPIDS_YELLOW_UP	Details ...	21	0.56464	1.81942	0.0038835	0.0297936	0.68	2135	tags=38%, list=16%, signal=45%
AMIT_EGF_RESPONSE_120_HELA	AMIT_EGF_RESPONSE_120_HELA	Details ...	62	0.435934	1.81793	0.00383877	0.0300815	0.685	960	tags=24%, list=7%, signal=26%
BOYLAN_MULTIPLE_MYELOMA_PCA1_UP	BOYLAN_MULTIPLE_MYELOMA_PCA1_UP	Details ...	84	0.404332	1.81761	0.00731261	0.0299789	0.685	1170	tags=25%, list=9%, signal=27%
HELLEBREKERS_SILENCED_DURING_TUMOR_ANGIOGENESIS	HELLEBREKERS_SILENCED_DURING_TUMOR_ANGIOGENESIS	Details ...	71	0.453734	1.81636	0	0.030156	0.685	726	tags=15%, list=5%, signal=16%
ST_GAQ_PATHWAY	ST_GAQ_PATHWAY	Details ...	27	0.534812	1.8161	0.00588235	0.0300401	0.685	974	tags=26%, list=7%, signal=28%
KUROZUMI_RESPONSE_TO_ONCOCYTIC_VIRUS_AND_CYCLIC_RGD	KUROZUMI_RESPONSE_TO_ONCOCYTIC_VIRUS_AND_CYCLIC_RGD	Details ...	17	0.645542	1.81397	0	0.0306485	0.696	2288	tags=41%, list=17%, signal=50%
NUNODA_RESPONSE_TO_DASATINIB_IMATINIB_UP	NUNODA_RESPONSE_TO_DASATINIB_IMATINIB_UP	Details ...	28	0.480635	1.81237	0.00178891	0.0309171	0.697	675	tags=18%, list=5%, signal=19%
WORSCHECH_TUMOR_REJECTION_UP	WORSCHECH_TUMOR_REJECTION_UP	Details ...	47	0.548322	1.81043	0.0182927	0.0314513	0.703	1856	tags=45%, list=14%, signal=52%
GROSS_HYPOXIA_VIA_ELK3_AND_HIF1A_UP	GROSS_HYPOXIA_VIA_ELK3_AND_HIF1A_UP	Details ...	109	0.409125	1.80849	0.00385356	0.0318132	0.711	1690	tags=25%, list=13%, signal=28%
COULOUARN_TEMPORAL_TGFB1_SIGNATURE_UP	COULOUARN_TEMPORAL_TGFB1_SIGNATURE_UP	Details ...	79	0.413089	1.80821	0.00378072	0.0317039	0.711	884	tags=22%, list=7%, signal=23%
PACHER_TARGETS_OF_IGF1_AND_IGF2_UP	PACHER_TARGETS_OF_IGF1_AND_IGF2_UP	Details ...	29	0.482968	1.8065	0	0.0320593	0.718	1446	tags=28%, list=11%, signal=31%
LIU_TARGETS_OF_VMYB_VS_CMYB_DN	LIU_TARGETS_OF_VMYB_VS_CMYB_DN	Details ...	33	0.470547	1.80514	0.00184843	0.0323518	0.721	953	tags=27%, list=7%, signal=29%
GREGORY_SYNTHETIC_LETHAL_WITH_IMATINIB	GREGORY_SYNTHETIC_LETHAL_WITH_IMATINIB	Details ...	117	0.384759	1.80473	0	0.0322583	0.721	1902	tags=26%, list=14%, signal=31%
KYNG_ENVIRONMENTAL_STRESS_RESPONSE_NOT_BY_GAMMA_IN_OLD	KYNG_ENVIRONMENTAL_STRESS_RESPONSE_NOT_BY_GAMMA_IN_OLD	Details ...	27	0.461171	1.80466	0.00363636	0.0321103	0.722	1933	tags=33%, list=15%, signal=39%
WIERENGA_STAT5A_TARGETS_GROUP1	WIERENGA_STAT5A_TARGETS_GROUP1	Details ...	90	0.43717	1.80327	0	0.0323453	0.726	2100	tags=28%, list=16%, signal=33%
OSADA_ASCL1_TARGETS_DN	OSADA_ASCL1_TARGETS_DN	Details ...	21	0.549287	1.79816	0.00383877	0.0339184	0.742	826	tags=19%, list=6%, signal=20%
TIEN_INTESTINE_PROBIOTICS_24HR_DN	TIEN_INTESTINE_PROBIOTICS_24HR_DN	Details ...	190	0.554577	1.79812	0	0.0337529	0.742	2262	tags=54%, list=17%, signal=64%
BIOCARTA_TOLL_PATHWAY	BIOCARTA_TOLL_PATHWAY	Details ...	31	0.556313	1.79761	0.0198413	0.0338231	0.743	707	tags=29%, list=5%, signal=31%
ZHU_CMV_24_HR_UP	ZHU_CMV_24_HR_UP	Details ...	81	0.569271	1.79757	0.00618557	0.0336451	0.743	1858	tags=38%, list=14%, signal=44%
HOFFMANN_PRE_BI_TO_LARGE_PRE_BII_LYMPHOCYTE_DN	HOFFMANN_PRE_BI_TO_LARGE_PRE_BII_LYMPHOCYTE_DN	Details ...	62	0.503049	1.796	0.00197628	0.0340923	0.75	3198	tags=47%, list=24%, signal=61%
SHIN_B_CELL_LYMPHOMA_CLUSTER_8	SHIN_B_CELL_LYMPHOMA_CLUSTER_8	Details ...	34	0.497003	1.79586	0.00588235	0.0339707	0.751	2217	tags=41%, list=17%, signal=49%
ZHAN_MULTIPLE_MYELOMA_MF_UP	ZHAN_MULTIPLE_MYELOMA_MF_UP	Details ...	35	0.462798	1.7924	0	0.0349376	0.761	395	tags=17%, list=3%, signal=18%
POOLA_INVASIVE_BREAST_CANCER_UP	POOLA_INVASIVE_BREAST_CANCER_UP	Details ...	255	0.357501	1.79231	0	0.0347948	0.761	1500	tags=24%, list=11%, signal=26%
NAGASHIMA_EGF_SIGNALING_UP	NAGASHIMA_EGF_SIGNALING_UP	Details ...	52	0.539689	1.79214	0.0355731	0.0346818	0.761	1626	tags=33%, list=12%, signal=37%
SUH_COEXPRESSED_WITH_ID1_AND_ID2_UP	SUH_COEXPRESSED_WITH_ID1_AND_ID2_UP	Details ...	15	0.625351	1.79197	0.00618557	0.034551	0.761	375	tags=40%, list=3%, signal=41%
PEDERSEN_METASTASIS_BY_ERBB2_ISOFORM_1	PEDERSEN_METASTASIS_BY_ERBB2_ISOFORM_1	Details ...	37	0.550199	1.79052	0	0.0348485	0.767	785	tags=22%, list=6%, signal=23%
GAVIN_FOXP3_TARGETS_CLUSTER_P4	GAVIN_FOXP3_TARGETS_CLUSTER_P4	Details ...	75	0.415243	1.78919	0.00582524	0.0351889	0.77	2608	tags=33%, list=20%, signal=41%
PID_NFAT_TFPATHWAY	PID_NFAT_TFPATHWAY	Details ...	44	0.513481	1.78608	0.0159681	0.0361341	0.781	2007	tags=43%, list=15%, signal=51%
BERTUCCI_MEDULLARY_VS_DUCTAL_BREAST_CANCER_UP	BERTUCCI_MEDULLARY_VS_DUCTAL_BREAST_CANCER_UP	Details ...	145	0.517135	1.78499	0.012	0.036368	0.784	1933	tags=42%, list=15%, signal=49%
SAGIV_CD24_TARGETS_DN	SAGIV_CD24_TARGETS_DN		46	0.485706	1.78399	0.00383877	0.0365024	0.788	586	tags=15%, list=4%, signal=16%
RICKMAN_TUMOR_DIFFERENTIATED_MODERATELY_VS_POORLY_UP	RICKMAN_TUMOR_DIFFERENTIATED_MODERATELY_VS_POORLY_UP		88	0.382842	1.78383	0	0.0363728	0.788	973	tags=19%, list=7%, signal=21%
KAAB_FAILED_HEART_VENTRICLE_DN	KAAB_FAILED_HEART_VENTRICLE_DN		36	0.497461	1.7831	0.0123203	0.036423	0.79	1571	tags=31%, list=12%, signal=35%
KIM_WT1_TARGETS_12HR_DN	KIM_WT1_TARGETS_12HR_DN		181	0.377635	1.78245	0	0.0364744	0.792	2111	tags=28%, list=16%, signal=33%
NGUYEN_NOTCH1_TARGETS_UP	NGUYEN_NOTCH1_TARGETS_UP		28	0.449263	1.78076	0.00372439	0.0369284	0.792	554	tags=14%, list=4%, signal=15%
SAMOLS_TARGETS_OF_KHSV_MIRNAS_DN	SAMOLS_TARGETS_OF_KHSV_MIRNAS_DN		46	0.444225	1.78004	0	0.0369701	0.792	581	tags=17%, list=4%, signal=18%
KOBAYASHI_RESPONSE_TO_ROMIDEPSIN	KOBAYASHI_RESPONSE_TO_ROMIDEPSIN		16	0.530152	1.77975	0.00377358	0.0368879	0.792	1134	tags=25%, list=9%, signal=27%
DORN_ADENOVIRUS_INFECTION_12HR_DN	DORN_ADENOVIRUS_INFECTION_12HR_DN		29	0.50168	1.77848	0.00779727	0.0372438	0.797	1626	tags=31%, list=12%, signal=35%
NEMETH_INFLAMMATORY_RESPONSE_LPS_UP	NEMETH_INFLAMMATORY_RESPONSE_LPS_UP		80	0.632795	1.77762	0.0124224	0.0373061	0.799	1692	tags=55%, list=13%, signal=63%
AMIT_DELAYED_EARLY_GENES	AMIT_DELAYED_EARLY_GENES		16	0.736907	1.7754	0.0237154	0.0379513	0.806	1584	tags=50%, list=12%, signal=57%
GRAHAM_CML_DIVIDING_VS_NORMAL_QUIESCENT_DN	GRAHAM_CML_DIVIDING_VS_NORMAL_QUIESCENT_DN		87	0.400958	1.77501	0.00387597	0.0378863	0.807	1948	tags=34%, list=15%, signal=40%
BIOCARTA_NTHI_PATHWAY	BIOCARTA_NTHI_PATHWAY		23	0.697079	1.77456	0.0119522	0.0378471	0.808	1049	tags=43%, list=8%, signal=47%
BOYLAN_MULTIPLE_MYELOMA_C_D_DN	BOYLAN_MULTIPLE_MYELOMA_C_D_DN		199	0.354283	1.7745	0.0197842	0.0376909	0.808	1680	tags=28%, list=13%, signal=31%
SMIRNOV_RESPONSE_TO_IR_2HR_UP	SMIRNOV_RESPONSE_TO_IR_2HR_UP		44	0.461661	1.77443	0.0078125	0.0375204	0.808	1164	tags=20%, list=9%, signal=22%
MARKS_ACETYLATED_NON_HISTONE_PROTEINS	MARKS_ACETYLATED_NON_HISTONE_PROTEINS		15	0.629919	1.77441	0.0165631	0.0373559	0.808	969	tags=47%, list=7%, signal=50%
PID_P53DOWNSTREAMPATHWAY	PID_P53DOWNSTREAMPATHWAY		116	0.407986	1.77394	0.00387597	0.0373509	0.808	1898	tags=27%, list=14%, signal=31%
GALLUZZI_PERMEABILIZE_MITOCHONDRIA	GALLUZZI_PERMEABILIZE_MITOCHONDRIA		39	0.465562	1.77393	0	0.0371788	0.808	421	tags=18%, list=3%, signal=18%
GAVIN_FOXP3_TARGETS_CLUSTER_T4	GAVIN_FOXP3_TARGETS_CLUSTER_T4		71	0.595132	1.77237	0.00206186	0.0376246	0.812	2102	tags=44%, list=16%, signal=52%
QI_PLASMACYTOMA_UP	QI_PLASMACYTOMA_UP		232	0.446733	1.77018	0.0100806	0.0382625	0.813	2016	tags=39%, list=15%, signal=45%
ONDER_CDH1_SIGNALING_VIA_CTNNB1	ONDER_CDH1_SIGNALING_VIA_CTNNB1		70	0.460868	1.7674	0	0.0391157	0.815	907	tags=20%, list=7%, signal=21%
BOSCO_TH1_CYTOTOXIC_MODULE	BOSCO_TH1_CYTOTOXIC_MODULE		83	0.538341	1.76369	0.0277228	0.0403929	0.826	2928	tags=53%, list=22%, signal=68%
ADDYA_ERYTHROID_DIFFERENTIATION_BY_HEMIN	ADDYA_ERYTHROID_DIFFERENTIATION_BY_HEMIN		69	0.431703	1.76285	0.0121457	0.040538	0.827	2100	tags=39%, list=16%, signal=46%
BENPORATH_ES_CORE_NINE_CORRELATED	BENPORATH_ES_CORE_NINE_CORRELATED		95	0.410997	1.7623	0.00580271	0.0405464	0.827	2645	tags=42%, list=20%, signal=52%
CUI_GLUCOSE_DEPRIVATION	CUI_GLUCOSE_DEPRIVATION		53	0.470741	1.76184	0.011976	0.0405523	0.828	2124	tags=43%, list=16%, signal=51%
MARTORIATI_MDM4_TARGETS_FETAL_LIVER_UP	MARTORIATI_MDM4_TARGETS_FETAL_LIVER_UP		143	0.360639	1.76177	0.00369686	0.0403982	0.828	969	tags=16%, list=7%, signal=17%
CHIBA_RESPONSE_TO_TSA_DN	CHIBA_RESPONSE_TO_TSA_DN		21	0.573803	1.75859	0.0196078	0.0414786	0.835	1102	tags=29%, list=8%, signal=31%
GEORGES_CELL_CYCLE_MIR192_TARGETS	GEORGES_CELL_CYCLE_MIR192_TARGETS		57	0.43664	1.75726	0.00387597	0.0417845	0.837	1492	tags=25%, list=11%, signal=28%
CHIARADONNA_NEOPLASTIC_TRANSFORMATION_KRAS_CDC25_UP	CHIARADONNA_NEOPLASTIC_TRANSFORMATION_KRAS_CDC25_UP		49	0.419908	1.75585	0.00191939	0.0421589	0.838	2152	tags=29%, list=16%, signal=34%
REACTOME_GLYCOLYSIS	REACTOME_GLYCOLYSIS		26	0.542469	1.75556	0.0299065	0.0420786	0.839	2496	tags=42%, list=19%, signal=52%
ZHU_CMV_8_HR_DN	ZHU_CMV_8_HR_DN		48	0.458238	1.75122	0.00382409	0.0435565	0.849	1412	tags=25%, list=11%, signal=28%
GENTILE_UV_RESPONSE_CLUSTER_D2	GENTILE_UV_RESPONSE_CLUSTER_D2		37	0.523514	1.7498	0.00804829	0.0439256	0.852	1213	tags=27%, list=9%, signal=30%
PRAMOONJAGO_SOX4_TARGETS_UP	PRAMOONJAGO_SOX4_TARGETS_UP		46	0.542564	1.74767	0.0181452	0.044674	0.861	638	tags=33%, list=5%, signal=34%
BIOCARTA_TNFR2_PATHWAY	BIOCARTA_TNFR2_PATHWAY		18	0.737333	1.74736	0.0122699	0.0446327	0.864	1631	tags=50%, list=12%, signal=57%
GRAHAM_NORMAL_QUIESCENT_VS_NORMAL_DIVIDING_UP	GRAHAM_NORMAL_QUIESCENT_VS_NORMAL_DIVIDING_UP		60	0.424606	1.74568	0.00934579	0.0451669	0.866	2064	tags=40%, list=15%, signal=47%
BIOCARTA_IL17_PATHWAY	BIOCARTA_IL17_PATHWAY		16	0.73284	1.74432	0.0118577	0.0456142	0.866	1936	tags=56%, list=15%, signal=66%
BRACHAT_RESPONSE_TO_CAMPTOTHECIN_UP	BRACHAT_RESPONSE_TO_CAMPTOTHECIN_UP		18	0.5212	1.74225	0.003861	0.046357	0.868	1134	tags=33%, list=9%, signal=36%
RAMASWAMY_METASTASIS_UP	RAMASWAMY_METASTASIS_UP		52	0.422838	1.74152	0.0077821	0.0465027	0.869	2189	tags=38%, list=16%, signal=46%
COLLER_MYC_TARGETS_UP	COLLER_MYC_TARGETS_UP		22	0.766415	1.73874	0.00209205	0.0476316	0.872	1983	tags=64%, list=15%, signal=75%
ABE_VEGFA_TARGETS_2HR	ABE_VEGFA_TARGETS_2HR		32	0.448351	1.73816	0.00381679	0.0476954	0.873	119	tags=9%, list=1%, signal=9%
ZWANG_CLASS_2_TRANSIENTLY_INDUCED_BY_EGF	ZWANG_CLASS_2_TRANSIENTLY_INDUCED_BY_EGF		37	0.474499	1.73708	0	0.0479147	0.876	3119	tags=46%, list=23%, signal=60%
DELYS_THYROID_CANCER_UP	DELYS_THYROID_CANCER_UP		411	0.355636	1.73702	0	0.0477228	0.876	1193	tags=16%, list=9%, signal=17%
SCHMIDT_POR_TARGETS_IN_LIMB_BUD_UP	SCHMIDT_POR_TARGETS_IN_LIMB_BUD_UP		22	0.600352	1.73632	0.0180723	0.0478926	0.876	2095	tags=41%, list=16%, signal=48%
GOLUB_ALL_VS_AML_DN	GOLUB_ALL_VS_AML_DN		21	0.571585	1.7363	0.0103734	0.0477045	0.876	735	tags=29%, list=6%, signal=30%
OXFORD_RALA_OR_RALB_TARGETS_UP	OXFORD_RALA_OR_RALB_TARGETS_UP		42	0.44469	1.73603	0.00773694	0.0476731	0.876	738	tags=17%, list=6%, signal=18%
BLUM_RESPONSE_TO_SALIRASIB_UP	BLUM_RESPONSE_TO_SALIRASIB_UP		223	0.523466	1.7347	0.00404858	0.0481296	0.877	2224	tags=43%, list=17%, signal=51%
VALK_AML_CLUSTER_1	VALK_AML_CLUSTER_1		25	0.485766	1.73045	0.00560748	0.0498945	0.886	1753	tags=36%, list=13%, signal=41%
MCCLUNG_COCAIN_REWARD_4WK	MCCLUNG_COCAIN_REWARD_4WK		64	0.390058	1.72955	0.00551471	0.0500345	0.886	2638	tags=31%, list=20%, signal=39%
REACTOME_TRIGLYCERIDE_BIOSYNTHESIS	REACTOME_TRIGLYCERIDE_BIOSYNTHESIS		25	0.448694	1.72928	0.00582524	0.0499631	0.888	1706	tags=28%, list=13%, signal=32%
GERHOLD_ADIPOGENESIS_DN	GERHOLD_ADIPOGENESIS_DN		61	0.515882	1.72908	0.00201613	0.0498934	0.889	2491	tags=48%, list=19%, signal=58%
SESTO_RESPONSE_TO_UV_C0	SESTO_RESPONSE_TO_UV_C0		98	0.563848	1.72813	0	0.0501017	0.889	1386	tags=38%, list=10%, signal=42%
UEDA_CENTRAL_CLOCK	UEDA_CENTRAL_CLOCK		72	0.399007	1.72793	0.00389864	0.0500093	0.889	2067	tags=33%, list=16%, signal=39%
MCBRYAN_PUBERTAL_TGFB1_TARGETS_UP	MCBRYAN_PUBERTAL_TGFB1_TARGETS_UP		154	0.358482	1.72731	0.00383142	0.05004	0.891	2441	tags=31%, list=18%, signal=37%
KIM_TIAL1_TARGETS	KIM_TIAL1_TARGETS		29	0.502774	1.72534	0.023622	0.0507944	0.895	2620	tags=38%, list=20%, signal=47%
KEGG_SMALL_CELL_LUNG_CANCER	KEGG_SMALL_CELL_LUNG_CANCER		82	0.391982	1.72472	0.00760456	0.0508902	0.896	1475	tags=23%, list=11%, signal=26%
ICHIBA_GRAFT_VERSUS_HOST_DISEASE_D7_UP	ICHIBA_GRAFT_VERSUS_HOST_DISEASE_D7_UP		89	0.592784	1.7243	0.0228216	0.0508839	0.896	1949	tags=48%, list=15%, signal=56%
MORI_PRE_BI_LYMPHOCYTE_UP	MORI_PRE_BI_LYMPHOCYTE_UP		67	0.420174	1.72197	0.00380952	0.0518943	0.901	1147	tags=19%, list=9%, signal=21%
MARCHINI_TRABECTEDIN_RESISTANCE_DN	MARCHINI_TRABECTEDIN_RESISTANCE_DN		48	0.453506	1.72157	0.0201207	0.051911	0.901	2393	tags=33%, list=18%, signal=40%
MISSIAGLIA_REGULATED_BY_METHYLATION_UP	MISSIAGLIA_REGULATED_BY_METHYLATION_UP		106	0.433886	1.71721	0.0267686	0.0538241	0.912	1948	tags=32%, list=15%, signal=37%
SASSON_RESPONSE_TO_GONADOTROPHINS_UP	SASSON_RESPONSE_TO_GONADOTROPHINS_UP		82	0.379531	1.71694	0.00194175	0.0537723	0.913	957	tags=20%, list=7%, signal=21%
RODRIGUES_NTN1_AND_DCC_TARGETS	RODRIGUES_NTN1_AND_DCC_TARGETS		30	0.483729	1.7169	0.0156863	0.0535829	0.913	2365	tags=37%, list=18%, signal=44%
HOFFMANN_LARGE_TO_SMALL_PRE_BII_LYMPHOCYTE_DN	HOFFMANN_LARGE_TO_SMALL_PRE_BII_LYMPHOCYTE_DN		59	0.445188	1.71445	0.00965251	0.054688	0.916	2861	tags=42%, list=21%, signal=54%
BIOCARTA_CTLA4_PATHWAY	BIOCARTA_CTLA4_PATHWAY		20	0.689496	1.71102	0.0102041	0.0562407	0.922	2164	tags=60%, list=16%, signal=72%
RODRIGUES_THYROID_CARCINOMA_DN	RODRIGUES_THYROID_CARCINOMA_DN		61	0.405533	1.70837	0.0154739	0.0574451	0.926	585	tags=15%, list=4%, signal=15%
CHARAFE_BREAST_CANCER_LUMINAL_VS_BASAL_DN	CHARAFE_BREAST_CANCER_LUMINAL_VS_BASAL_DN		360	0.329365	1.70596	0	0.0584641	0.929	1734	tags=23%, list=13%, signal=26%
WEIGEL_OXIDATIVE_STRESS_BY_HNE_AND_H2O2	WEIGEL_OXIDATIVE_STRESS_BY_HNE_AND_H2O2		39	0.425657	1.70526	0.00790514	0.0585938	0.931	1080	tags=21%, list=8%, signal=22%
VERHAAK_AML_WITH_NPM1_MUTATED_UP	VERHAAK_AML_WITH_NPM1_MUTATED_UP		170	0.406876	1.70486	0.0171103	0.0586173	0.931	1028	tags=24%, list=8%, signal=25%
WANG_ADIPOGENIC_GENES_REPRESSED_BY_SIRT1	WANG_ADIPOGENIC_GENES_REPRESSED_BY_SIRT1		22	0.584693	1.70466	0.0335968	0.0584616	0.931	812	tags=23%, list=6%, signal=24%
AMIT_SERUM_RESPONSE_120_MCF10A	AMIT_SERUM_RESPONSE_120_MCF10A		57	0.445743	1.7027	0.00775194	0.0593604	0.933	2638	tags=42%, list=20%, signal=52%
LEE_LIVER_CANCER_MYC_TGFA_UP	LEE_LIVER_CANCER_MYC_TGFA_UP		59	0.443509	1.70157	0.0137255	0.0597478	0.935	1239	tags=24%, list=9%, signal=26%
KIM_HYPOXIA	KIM_HYPOXIA		22	0.525565	1.69581	0.0193798	0.0627105	0.939	812	tags=23%, list=6%, signal=24%
QI_PLASMACYTOMA_DN	QI_PLASMACYTOMA_DN		84	0.401772	1.69552	0.00390625	0.0625851	0.94	2102	tags=27%, list=16%, signal=32%
PID_GLYPICAN_1PATHWAY	PID_GLYPICAN_1PATHWAY		25	0.475163	1.69435	0	0.0630294	0.942	1234	tags=24%, list=9%, signal=26%
WEST_ADRENOCORTICAL_CARCINOMA_VS_ADENOMA_DN	WEST_ADRENOCORTICAL_CARCINOMA_VS_ADENOMA_DN		23	0.584234	1.69424	0.010352	0.0628495	0.942	2922	tags=52%, list=22%, signal=67%
REACTOME_CELL_DEATH_SIGNALLING_VIA_NRAGE_NRIF_AND_NADE	REACTOME_CELL_DEATH_SIGNALLING_VIA_NRAGE_NRIF_AND_NADE		50	0.399688	1.6941	0	0.0627084	0.942	1041	tags=18%, list=8%, signal=19%
CHIANG_LIVER_CANCER_SUBCLASS_POLYSOMY7_DN	CHIANG_LIVER_CANCER_SUBCLASS_POLYSOMY7_DN		15	0.60715	1.69265	0.0232558	0.0632861	0.945	2623	tags=53%, list=20%, signal=66%
JIANG_AGING_CEREBRAL_CORTEX_UP	JIANG_AGING_CEREBRAL_CORTEX_UP		33	0.580892	1.69106	0.010101	0.0640158	0.946	1983	tags=39%, list=15%, signal=46%
ABE_VEGFA_TARGETS_30MIN	ABE_VEGFA_TARGETS_30MIN		28	0.461703	1.68825	0.00187266	0.0653768	0.947	1005	tags=21%, list=8%, signal=23%
PID_AVB3_OPN_PATHWAY	PID_AVB3_OPN_PATHWAY		30	0.563178	1.68523	0.00811359	0.0668229	0.948	745	tags=27%, list=6%, signal=28%
GARGALOVIC_RESPONSE_TO_OXIDIZED_PHOSPHOLIPIDS_GREEN_UP	GARGALOVIC_RESPONSE_TO_OXIDIZED_PHOSPHOLIPIDS_GREEN_UP		15	0.593185	1.68503	0.015444	0.0667255	0.948	1778	tags=47%, list=13%, signal=54%
RUTELLA_RESPONSE_TO_CSF2RB_AND_IL4_UP	RUTELLA_RESPONSE_TO_CSF2RB_AND_IL4_UP		306	0.473773	1.68415	0.0020202	0.0670496	0.948	3092	tags=49%, list=23%, signal=62%
ONDER_CDH1_TARGETS_2_DN	ONDER_CDH1_TARGETS_2_DN		420	0.388277	1.68391	0	0.0669686	0.948	1238	tags=17%, list=9%, signal=19%
REACTOME_CYTOKINE_SIGNALING_IN_IMMUNE_SYSTEM	REACTOME_CYTOKINE_SIGNALING_IN_IMMUNE_SYSTEM		238	0.429603	1.68366	0.0204082	0.0668826	0.948	2012	tags=36%, list=15%, signal=41%
LU_IL4_SIGNALING	LU_IL4_SIGNALING		75	0.410821	1.68342	0.00414079	0.0667975	0.949	903	tags=28%, list=7%, signal=30%
TRACEY_RESISTANCE_TO_IFNA2_DN	TRACEY_RESISTANCE_TO_IFNA2_DN		27	0.59403	1.68336	0.00828157	0.0666048	0.949	3002	tags=67%, list=23%, signal=86%
BURTON_ADIPOGENESIS_1	BURTON_ADIPOGENESIS_1		29	0.506963	1.68308	0.0316206	0.0665498	0.949	709	tags=28%, list=5%, signal=29%
FRASOR_TAMOXIFEN_RESPONSE_UP	FRASOR_TAMOXIFEN_RESPONSE_UP		42	0.402863	1.68291	0.0070922	0.066413	0.95	380	tags=12%, list=3%, signal=12%
GRAESSMANN_APOPTOSIS_BY_SERUM_DEPRIVATION_UP	GRAESSMANN_APOPTOSIS_BY_SERUM_DEPRIVATION_UP		400	0.32943	1.68194	0	0.0667952	0.952	2394	tags=28%, list=18%, signal=33%
REACTOME_RNA_POL_I_TRANSCRIPTION_TERMINATION	REACTOME_RNA_POL_I_TRANSCRIPTION_TERMINATION		18	0.562158	1.68156	0.0215686	0.0667913	0.952	3407	tags=56%, list=26%, signal=75%
LI_LUNG_CANCER	LI_LUNG_CANCER		40	0.488969	1.67967	0.0137525	0.0677264	0.953	2015	tags=33%, list=15%, signal=38%
GAL_LEUKEMIC_STEM_CELL_DN	GAL_LEUKEMIC_STEM_CELL_DN		214	0.345648	1.67927	0	0.0676937	0.953	933	tags=16%, list=7%, signal=17%
KANG_AR_TARGETS_DN	KANG_AR_TARGETS_DN		18	0.530973	1.67923	0.00566038	0.0674781	0.953	1475	tags=28%, list=11%, signal=31%
HORIUCHI_WTAP_TARGETS_UP	HORIUCHI_WTAP_TARGETS_UP		224	0.330261	1.67887	0	0.0674274	0.953	1351	tags=20%, list=10%, signal=22%
REACTOME_TRAF6_MEDIATED_NFKB_ACTIVATION	REACTOME_TRAF6_MEDIATED_NFKB_ACTIVATION		19	0.591301	1.67862	0.0436508	0.0673491	0.953	974	tags=42%, list=7%, signal=45%
RASHI_NFKB1_TARGETS	RASHI_NFKB1_TARGETS		17	0.819488	1.67847	0.0277228	0.0672201	0.953	974	tags=71%, list=7%, signal=76%
SMIRNOV_CIRCULATING_ENDOTHELIOCYTES_IN_CANCER_UP	SMIRNOV_CIRCULATING_ENDOTHELIOCYTES_IN_CANCER_UP		147	0.443727	1.67828	0.0246407	0.0671188	0.953	1631	tags=33%, list=12%, signal=38%
WALLACE_PROSTATE_CANCER_RACE_UP	WALLACE_PROSTATE_CANCER_RACE_UP		259	0.402125	1.67676	0.0373281	0.0677916	0.954	1610	tags=32%, list=12%, signal=35%
STREICHER_LSM1_TARGETS_DN	STREICHER_LSM1_TARGETS_DN		16	0.621182	1.67506	0.00776699	0.0687341	0.957	124	tags=13%, list=1%, signal=13%
CHIANG_LIVER_CANCER_SUBCLASS_INTERFERON_UP	CHIANG_LIVER_CANCER_SUBCLASS_INTERFERON_UP		24	0.510722	1.67488	0.00965251	0.0686123	0.957	2920	tags=50%, list=22%, signal=64%
KEGG_JAK_STAT_SIGNALING_PATHWAY	KEGG_JAK_STAT_SIGNALING_PATHWAY		140	0.414693	1.67485	0.011194	0.0683862	0.957	1203	tags=21%, list=9%, signal=23%
CHIARADONNA_NEOPLASTIC_TRANSFORMATION_KRAS_UP	CHIARADONNA_NEOPLASTIC_TRANSFORMATION_KRAS_UP		110	0.380668	1.67463	0.0093633	0.0683075	0.958	2186	tags=29%, list=16%, signal=35%
MASSARWEH_TAMOXIFEN_RESISTANCE_UP	MASSARWEH_TAMOXIFEN_RESISTANCE_UP		385	0.304354	1.67371	0	0.0686835	0.958	1933	tags=23%, list=15%, signal=27%
REACTOME_TAK1_ACTIVATES_NFKB_BY_PHOSPHORYLATION_AND_ACTIVATION_OF_IKKS_COMPLEX	REACTOME_TAK1_ACTIVATES_NFKB_BY_PHOSPHORYLATION_AND_ACTIVATION_OF_IKKS_COMPLEX		17	0.589572	1.67336	0.010101	0.0686738	0.958	974	tags=41%, list=7%, signal=44%
SESTO_RESPONSE_TO_UV_C3	SESTO_RESPONSE_TO_UV_C3		20	0.574115	1.67301	0.0192308	0.0686557	0.958	1584	tags=45%, list=12%, signal=51%
PETROVA_ENDOTHELIUM_LYMPHATIC_VS_BLOOD_DN	PETROVA_ENDOTHELIUM_LYMPHATIC_VS_BLOOD_DN		153	0.366945	1.6717	0	0.0692618	0.961	819	tags=14%, list=6%, signal=15%
SHIPP_DLBCL_VS_FOLLICULAR_LYMPHOMA_UP	SHIPP_DLBCL_VS_FOLLICULAR_LYMPHOMA_UP		41	0.67417	1.67079	0.010101	0.0696177	0.961	2496	tags=63%, list=19%, signal=78%
GESERICK_TERT_TARGETS_DN	GESERICK_TERT_TARGETS_DN		18	0.605877	1.66953	0.0399202	0.070133	0.961	1313	tags=39%, list=10%, signal=43%
DAZARD_UV_RESPONSE_CLUSTER_G28	DAZARD_UV_RESPONSE_CLUSTER_G28		20	0.524251	1.6687	0.0135397	0.0704597	0.961	1734	tags=40%, list=13%, signal=46%
DELLA_RESPONSE_TO_TSA_AND_BUTYRATE	DELLA_RESPONSE_TO_TSA_AND_BUTYRATE		21	0.510172	1.66715	0.0136719	0.0711461	0.963	824	tags=19%, list=6%, signal=20%
LINDGREN_BLADDER_CANCER_CLUSTER_2B	LINDGREN_BLADDER_CANCER_CLUSTER_2B		325	0.306779	1.66668	0.0018018	0.0712028	0.963	1246	tags=19%, list=9%, signal=21%
BIOCARTA_VEGF_PATHWAY	BIOCARTA_VEGF_PATHWAY		27	0.551178	1.66667	0.0274262	0.0709807	0.963	3279	tags=56%, list=25%, signal=74%
HILLION_HMGA1B_TARGETS	HILLION_HMGA1B_TARGETS		85	0.444226	1.66562	0.0473373	0.0715213	0.963	2380	tags=34%, list=18%, signal=41%
ZWANG_CLASS_1_TRANSIENTLY_INDUCED_BY_EGF	ZWANG_CLASS_1_TRANSIENTLY_INDUCED_BY_EGF		330	0.347977	1.6655	0.0181159	0.0713651	0.963	1213	tags=19%, list=9%, signal=20%
KEGG_LEISHMANIA_INFECTION	KEGG_LEISHMANIA_INFECTION		62	0.484802	1.66491	0.0185567	0.0715671	0.963	1498	tags=42%, list=11%, signal=47%
REACTOME_INTERFERON_GAMMA_SIGNALING	REACTOME_INTERFERON_GAMMA_SIGNALING		51	0.549906	1.66455	0.0490798	0.0715752	0.963	2288	tags=49%, list=17%, signal=59%
FRIDMAN_IMMORTALIZATION_DN	FRIDMAN_IMMORTALIZATION_DN		30	0.452229	1.66447	0.00957854	0.0713962	0.963	2231	tags=33%, list=17%, signal=40%
BOYLAN_MULTIPLE_MYELOMA_D_DN	BOYLAN_MULTIPLE_MYELOMA_D_DN		55	0.445823	1.66437	0.0193798	0.0712362	0.963	1574	tags=29%, list=12%, signal=33%
SWEET_LUNG_CANCER_KRAS_UP	SWEET_LUNG_CANCER_KRAS_UP		407	0.386784	1.66297	0.00199601	0.0718483	0.964	1364	tags=23%, list=10%, signal=24%
IKEDA_MIR1_TARGETS_UP	IKEDA_MIR1_TARGETS_UP		45	0.461881	1.66244	0.00796813	0.0719328	0.964	1501	tags=29%, list=11%, signal=32%
LI_INDUCED_T_TO_NATURAL_KILLER_UP	LI_INDUCED_T_TO_NATURAL_KILLER_UP		219	0.387941	1.66144	0	0.0723101	0.966	1499	tags=26%, list=11%, signal=29%
KRIEG_KDM3A_TARGETS_NOT_HYPOXIA	KRIEG_KDM3A_TARGETS_NOT_HYPOXIA		125	0.423264	1.66096	0.0217822	0.0723744	0.966	2660	tags=40%, list=20%, signal=50%
BIOCARTA_AKT_PATHWAY	BIOCARTA_AKT_PATHWAY		19	0.664247	1.65938	0.0212314	0.0732016	0.968	912	tags=37%, list=7%, signal=39%
BOYLAN_MULTIPLE_MYELOMA_PCA3_UP	BOYLAN_MULTIPLE_MYELOMA_PCA3_UP		55	0.430793	1.65709	0.00368324	0.0743313	0.969	1939	tags=24%, list=15%, signal=28%
REACTOME_NOD1_2_SIGNALING_PATHWAY	REACTOME_NOD1_2_SIGNALING_PATHWAY		23	0.636744	1.657	0.0286299	0.0741696	0.969	826	tags=39%, list=6%, signal=42%
BROWN_MYELOID_CELL_DEVELOPMENT_UP	BROWN_MYELOID_CELL_DEVELOPMENT_UP		132	0.401023	1.65614	0.0102669	0.0744637	0.97	911	tags=25%, list=7%, signal=27%
FIGUEROA_AML_METHYLATION_CLUSTER_6_DN	FIGUEROA_AML_METHYLATION_CLUSTER_6_DN		20	0.554714	1.65609	0.0150094	0.0742625	0.97	1741	tags=25%, list=13%, signal=29%
MATTIOLI_MULTIPLE_MYELOMA_WITH_14Q32_TRANSLOCATIONS	MATTIOLI_MULTIPLE_MYELOMA_WITH_14Q32_TRANSLOCATIONS		35	0.463793	1.65603	0.0039604	0.0740854	0.97	1278	tags=26%, list=10%, signal=28%
PID_HIF1_TFPATHWAY	PID_HIF1_TFPATHWAY		60	0.421363	1.65467	0.0176125	0.0747072	0.97	1049	tags=25%, list=8%, signal=27%
MULLIGHAN_MLL_SIGNATURE_2_DN	MULLIGHAN_MLL_SIGNATURE_2_DN		247	0.336621	1.65435	0.0038835	0.0746813	0.97	2406	tags=26%, list=18%, signal=31%
KAAB_FAILED_HEART_ATRIUM_DN	KAAB_FAILED_HEART_ATRIUM_DN		128	0.443013	1.65316	0.0121951	0.0752911	0.97	1697	tags=30%, list=13%, signal=34%
PID_NFKAPPABATYPICALPATHWAY	PID_NFKAPPABATYPICALPATHWAY		16	0.78874	1.65258	0.0125523	0.0754154	0.97	2655	tags=88%, list=20%, signal=109%
HERNANDEZ_MITOTIC_ARREST_BY_DOCETAXEL_2_UP	HERNANDEZ_MITOTIC_ARREST_BY_DOCETAXEL_2_UP		54	0.408071	1.65209	0.00775194	0.0755225	0.973	1627	tags=30%, list=12%, signal=34%
CHYLA_CBFA2T3_TARGETS_UP	CHYLA_CBFA2T3_TARGETS_UP		274	0.299816	1.65204	0.00170068	0.0753405	0.973	1165	tags=18%, list=9%, signal=19%
GAJATE_RESPONSE_TO_TRABECTEDIN_UP	GAJATE_RESPONSE_TO_TRABECTEDIN_UP		61	0.409769	1.65198	0.00189753	0.0751556	0.973	779	tags=18%, list=6%, signal=19%
AMIT_EGF_RESPONSE_120_MCF10A	AMIT_EGF_RESPONSE_120_MCF10A		40	0.447652	1.65031	0.0198807	0.0760143	0.974	1350	tags=25%, list=10%, signal=28%
YAO_TEMPORAL_RESPONSE_TO_PROGESTERONE_CLUSTER_9	YAO_TEMPORAL_RESPONSE_TO_PROGESTERONE_CLUSTER_9		59	0.393122	1.6497	0.0149813	0.076217	0.974	1680	tags=27%, list=13%, signal=31%
KEGG_GRAFT_VERSUS_HOST_DISEASE	KEGG_GRAFT_VERSUS_HOST_DISEASE		37	0.497483	1.64946	0.0217391	0.0761678	0.974	2497	tags=43%, list=19%, signal=53%
CAVARD_LIVER_CANCER_MALIGNANT_VS_BENIGN	CAVARD_LIVER_CANCER_MALIGNANT_VS_BENIGN		25	0.469866	1.64891	0.0233918	0.076312	0.974	2184	tags=32%, list=16%, signal=38%
DEURIG_T_CELL_PROLYMPHOCYTIC_LEUKEMIA_DN	DEURIG_T_CELL_PROLYMPHOCYTIC_LEUKEMIA_DN		268	0.483719	1.64805	0.021322	0.076759	0.974	1964	tags=40%, list=15%, signal=46%
KRIEG_HYPOXIA_NOT_VIA_KDM3A	KRIEG_HYPOXIA_NOT_VIA_KDM3A		500	0.31779	1.64766	0.00186916	0.0768016	0.974	1525	tags=19%, list=11%, signal=20%
KEGG_CYTOKINE_CYTOKINE_RECEPTOR_INTERACTION	KEGG_CYTOKINE_CYTOKINE_RECEPTOR_INTERACTION		228	0.426332	1.64523	0.00383877	0.0781515	0.976	2055	tags=25%, list=15%, signal=29%
BOYLAN_MULTIPLE_MYELOMA_C_DN	BOYLAN_MULTIPLE_MYELOMA_C_DN		40	0.411058	1.6452	0.00554529	0.0779449	0.976	709	tags=18%, list=5%, signal=18%
NOJIMA_SFRP2_TARGETS_DN	NOJIMA_SFRP2_TARGETS_DN		24	0.46393	1.64436	0.0189036	0.0783558	0.976	3305	tags=54%, list=25%, signal=72%
ZHOU_INFLAMMATORY_RESPONSE_LPS_UP	ZHOU_INFLAMMATORY_RESPONSE_LPS_UP		278	0.426021	1.64406	0.00188679	0.0783377	0.976	1327	tags=18%, list=10%, signal=20%
PID_ATF2_PATHWAY	PID_ATF2_PATHWAY		54	0.386773	1.64386	0.0168539	0.0782434	0.976	585	tags=15%, list=4%, signal=15%
GAURNIER_PSMD4_TARGETS	GAURNIER_PSMD4_TARGETS		65	0.460191	1.64366	0.0286299	0.0781325	0.976	1334	tags=29%, list=10%, signal=32%
NADLER_OBESITY_UP	NADLER_OBESITY_UP		54	0.48152	1.63969	0.004	0.0805509	0.977	700	tags=20%, list=5%, signal=21%
AMIT_EGF_RESPONSE_240_HELA	AMIT_EGF_RESPONSE_240_HELA		54	0.404008	1.63908	0.0263653	0.0807411	0.977	1500	tags=31%, list=11%, signal=35%
CREIGHTON_ENDOCRINE_THERAPY_RESISTANCE_3	CREIGHTON_ENDOCRINE_THERAPY_RESISTANCE_3		482	0.303039	1.63878	0	0.0807208	0.977	1885	tags=24%, list=14%, signal=27%
REACTOME_TRNA_AMINOACYLATION	REACTOME_TRNA_AMINOACYLATION		29	0.690736	1.63876	0.006	0.0805022	0.977	2020	tags=48%, list=15%, signal=57%
RICKMAN_TUMOR_DIFFERENTIATED_WELL_VS_MODERATELY_DN	RICKMAN_TUMOR_DIFFERENTIATED_WELL_VS_MODERATELY_DN		82	0.397829	1.63609	0.00772201	0.0821883	0.981	1400	tags=20%, list=11%, signal=22%
KEGG_INTESTINAL_IMMUNE_NETWORK_FOR_IGA_PRODUCTION	KEGG_INTESTINAL_IMMUNE_NETWORK_FOR_IGA_PRODUCTION		41	0.442786	1.63586	0.00922509	0.0821121	0.981	2497	tags=32%, list=19%, signal=39%
VERHAAK_GLIOBLASTOMA_NEURAL	VERHAAK_GLIOBLASTOMA_NEURAL		189	0.361146	1.63467	0.0433071	0.0827743	0.983	911	tags=21%, list=7%, signal=22%
FLECHNER_PBL_KIDNEY_TRANSPLANT_OK_VS_DONOR_DN	FLECHNER_PBL_KIDNEY_TRANSPLANT_OK_VS_DONOR_DN		36	0.606565	1.63464	0.0124224	0.0825518	0.983	1014	tags=39%, list=8%, signal=42%
REACTOME_REGULATION_OF_KIT_SIGNALING	REACTOME_REGULATION_OF_KIT_SIGNALING		15	0.561442	1.63401	0.018	0.0827672	0.983	1234	tags=33%, list=9%, signal=37%
PID_IL8CXCR1_PATHWAY	PID_IL8CXCR1_PATHWAY		24	0.559368	1.63386	0.0733591	0.082616	0.983	912	tags=38%, list=7%, signal=40%
HELLER_HDAC_TARGETS_DN	HELLER_HDAC_TARGETS_DN		251	0.368626	1.63351	0.00199203	0.0826424	0.983	2258	tags=37%, list=17%, signal=44%
PID_MYC_ACTIVPATHWAY	PID_MYC_ACTIVPATHWAY		71	0.490506	1.63314	0.0159046	0.0826728	0.983	2491	tags=44%, list=19%, signal=53%
HERNANDEZ_ABERRANT_MITOSIS_BY_DOCETACEL_2NM_DN	HERNANDEZ_ABERRANT_MITOSIS_BY_DOCETACEL_2NM_DN		22	0.478479	1.63237	0.0114723	0.0830321	0.983	2510	tags=41%, list=19%, signal=50%
KEGG_RIG_I_LIKE_RECEPTOR_SIGNALING_PATHWAY	KEGG_RIG_I_LIKE_RECEPTOR_SIGNALING_PATHWAY		63	0.451353	1.6321	0.0371094	0.0830055	0.983	1355	tags=27%, list=10%, signal=30%
BIOCARTA_ARF_PATHWAY	BIOCARTA_ARF_PATHWAY		16	0.533127	1.63193	0.0194932	0.0828811	0.983	3068	tags=56%, list=23%, signal=73%
PEDERSEN_TARGETS_OF_611CTF_ISOFORM_OF_ERBB2	PEDERSEN_TARGETS_OF_611CTF_ISOFORM_OF_ERBB2		66	0.400747	1.63008	0.0185185	0.0840268	0.983	1475	tags=24%, list=11%, signal=27%
KAMIKUBO_MYELOID_CEBPA_NETWORK	KAMIKUBO_MYELOID_CEBPA_NETWORK		26	0.49175	1.62997	0.0154739	0.0838692	0.983	1030	tags=31%, list=8%, signal=33%
SAFFORD_T_LYMPHOCYTE_ANERGY	SAFFORD_T_LYMPHOCYTE_ANERGY		76	0.409306	1.62972	0.0207939	0.0838134	0.983	996	tags=24%, list=7%, signal=25%
KEGG_PROSTATE_CANCER	KEGG_PROSTATE_CANCER		85	0.392157	1.62799	0.0195312	0.0848029	0.984	1456	tags=25%, list=11%, signal=28%
ICHIBA_GRAFT_VERSUS_HOST_DISEASE_35D_UP	ICHIBA_GRAFT_VERSUS_HOST_DISEASE_35D_UP		108	0.424281	1.62553	0.00817996	0.0862871	0.984	951	tags=30%, list=7%, signal=32%
PID_IL2_PI3KPATHWAY	PID_IL2_PI3KPATHWAY		30	0.545925	1.62483	0.0169851	0.0865592	0.984	1821	tags=43%, list=14%, signal=50%
HU_GENOTOXIC_DAMAGE_24HR	HU_GENOTOXIC_DAMAGE_24HR		31	0.60185	1.6231	0.0259481	0.0875944	0.985	1456	tags=55%, list=11%, signal=61%
SCHLINGEMANN_SKIN_CARCINOGENESIS_TPA_UP	SCHLINGEMANN_SKIN_CARCINOGENESIS_TPA_UP		29	0.487857	1.62284	0.0321285	0.0875581	0.985	2605	tags=52%, list=20%, signal=64%
DEBIASI_APOPTOSIS_BY_REOVIRUS_INFECTION_UP	DEBIASI_APOPTOSIS_BY_REOVIRUS_INFECTION_UP		272	0.390419	1.62146	0.0448343	0.0883291	0.985	2114	tags=32%, list=16%, signal=37%
MORI_SMALL_PRE_BII_LYMPHOCYTE_DN	MORI_SMALL_PRE_BII_LYMPHOCYTE_DN		65	0.505951	1.6206	0.00414938	0.0886816	0.985	1995	tags=35%, list=15%, signal=41%
REACTOME_PERK_REGULATED_GENE_EXPRESSION	REACTOME_PERK_REGULATED_GENE_EXPRESSION		24	0.547794	1.61985	0.0158416	0.08898	0.986	2577	tags=54%, list=19%, signal=67%
PID_P73PATHWAY	PID_P73PATHWAY		68	0.41055	1.61957	0.0187266	0.0889434	0.986	2320	tags=31%, list=17%, signal=37%
LI_AMPLIFIED_IN_LUNG_CANCER	LI_AMPLIFIED_IN_LUNG_CANCER		170	0.457869	1.61926	0.0480962	0.0889835	0.987	2094	tags=38%, list=16%, signal=44%
MANALO_HYPOXIA_UP	MANALO_HYPOXIA_UP		186	0.338742	1.61891	0	0.0889928	0.988	1148	tags=15%, list=9%, signal=16%
ZHOU_INFLAMMATORY_RESPONSE_FIMA_UP	ZHOU_INFLAMMATORY_RESPONSE_FIMA_UP		340	0.413478	1.61862	0.00189753	0.0889545	0.988	1803	tags=21%, list=14%, signal=23%
SHIN_B_CELL_LYMPHOMA_CLUSTER_2	SHIN_B_CELL_LYMPHOMA_CLUSTER_2		26	0.521541	1.61828	0.0399202	0.0889631	0.988	1355	tags=42%, list=10%, signal=47%
MAHADEVAN_RESPONSE_TO_MP470_UP	MAHADEVAN_RESPONSE_TO_MP470_UP		17	0.621231	1.61708	0.0440882	0.0895183	0.989	1871	tags=59%, list=14%, signal=68%
KARLSSON_TGFB1_TARGETS_UP	KARLSSON_TGFB1_TARGETS_UP		97	0.516215	1.61655	0.0119284	0.0896731	0.989	2619	tags=51%, list=20%, signal=62%
MURATA_VIRULENCE_OF_H_PILORI	MURATA_VIRULENCE_OF_H_PILORI		24	0.578048	1.61574	0.0188324	0.0899972	0.99	1429	tags=21%, list=11%, signal=23%
SARTIPY_NORMAL_AT_INSULIN_RESISTANCE_UP	SARTIPY_NORMAL_AT_INSULIN_RESISTANCE_UP		27	0.480375	1.6144	0.0294695	0.0908873	0.99	3278	tags=52%, list=25%, signal=69%
KEGG_UBIQUITIN_MEDIATED_PROTEOLYSIS	KEGG_UBIQUITIN_MEDIATED_PROTEOLYSIS		108	0.415242	1.61329	0.00201207	0.091521	0.99	1865	tags=29%, list=14%, signal=33%
LUI_THYROID_CANCER_PAX8_PPARG_UP	LUI_THYROID_CANCER_PAX8_PPARG_UP		39	0.429051	1.61191	0.0181452	0.0923533	0.99	2067	tags=28%, list=16%, signal=33%
DAVICIONI_TARGETS_OF_PAX_FOXO1_FUSIONS_DN	DAVICIONI_TARGETS_OF_PAX_FOXO1_FUSIONS_DN		59	0.403868	1.61133	0.012939	0.0925508	0.991	1151	tags=20%, list=9%, signal=22%
AKL_HTLV1_INFECTION_DN	AKL_HTLV1_INFECTION_DN		58	0.438318	1.61128	0.0123967	0.0923386	0.991	1741	tags=34%, list=13%, signal=39%
PID_TOLL_ENDOGENOUS_PATHWAY	PID_TOLL_ENDOGENOUS_PATHWAY		21	0.560132	1.61093	0.0425532	0.0923535	0.991	1278	tags=43%, list=10%, signal=47%
REACTOME_ASPARAGINE_N_LINKED_GLYCOSYLATION	REACTOME_ASPARAGINE_N_LINKED_GLYCOSYLATION		63	0.447698	1.61092	0.008	0.0921233	0.991	2912	tags=46%, list=22%, signal=59%
GAVIN_FOXP3_TARGETS_CLUSTER_P2	GAVIN_FOXP3_TARGETS_CLUSTER_P2		58	0.399654	1.61038	0.0218978	0.0922671	0.991	2786	tags=40%, list=21%, signal=50%
NGO_MALIGNANT_GLIOMA_1P_LOH	NGO_MALIGNANT_GLIOMA_1P_LOH		15	0.686983	1.60948	0.025	0.0927895	0.991	1340	tags=40%, list=10%, signal=44%
SHEDDEN_LUNG_CANCER_GOOD_SURVIVAL_A4	SHEDDEN_LUNG_CANCER_GOOD_SURVIVAL_A4		170	0.328352	1.60829	0.00177936	0.0933901	0.991	1250	tags=16%, list=9%, signal=18%
BILANGES_SERUM_RESPONSE_TRANSLATION	BILANGES_SERUM_RESPONSE_TRANSLATION		28	0.609433	1.60682	0.112871	0.0943534	0.992	2226	tags=61%, list=17%, signal=73%
REACTOME_INNATE_IMMUNE_SYSTEM	REACTOME_INNATE_IMMUNE_SYSTEM		197	0.351884	1.60486	0.015625	0.0956052	0.993	1355	tags=24%, list=10%, signal=26%
YANG_BREAST_CANCER_ESR1_BULK_DN	YANG_BREAST_CANCER_ESR1_BULK_DN		19	0.524031	1.6046	0.0299401	0.0955868	0.993	3147	tags=58%, list=24%, signal=76%
AMIT_EGF_RESPONSE_40_HELA	AMIT_EGF_RESPONSE_40_HELA		38	0.495188	1.60436	0.0719844	0.0955269	0.993	2106	tags=39%, list=16%, signal=47%
BIOCARTA_CELLCYCLE_PATHWAY	BIOCARTA_CELLCYCLE_PATHWAY		21	0.464644	1.60399	0.0210325	0.0955658	0.993	183	tags=14%, list=1%, signal=14%
KEGG_TYPE_I_DIABETES_MELLITUS	KEGG_TYPE_I_DIABETES_MELLITUS		40	0.461824	1.60399	0.0215264	0.0953265	0.993	2497	tags=40%, list=19%, signal=49%
LIEN_BREAST_CARCINOMA_METAPLASTIC_VS_DUCTAL_UP	LIEN_BREAST_CARCINOMA_METAPLASTIC_VS_DUCTAL_UP		70	0.429482	1.60363	0.0168539	0.0953656	0.993	1710	tags=23%, list=13%, signal=26%
BURTON_ADIPOGENESIS_7	BURTON_ADIPOGENESIS_7		46	0.369814	1.60354	0.00756144	0.0951883	0.993	488	tags=15%, list=4%, signal=16%
KEGG_EPITHELIAL_CELL_SIGNALING_IN_HELICOBACTER_PYLORI_INFECTION	KEGG_EPITHELIAL_CELL_SIGNALING_IN_HELICOBACTER_PYLORI_INFECTION		58	0.458334	1.60299	0.0566038	0.0953938	0.993	1304	tags=26%, list=10%, signal=29%
SMID_BREAST_CANCER_LUMINAL_A_DN	SMID_BREAST_CANCER_LUMINAL_A_DN		16	0.540937	1.60196	0.0316574	0.0959143	0.993	1500	tags=25%, list=11%, signal=28%
AMIT_SERUM_RESPONSE_240_MCF10A	AMIT_SERUM_RESPONSE_240_MCF10A		54	0.43022	1.60175	0.0110092	0.0958102	0.993	737	tags=13%, list=6%, signal=14%
GOLDRATH_IMMUNE_MEMORY	GOLDRATH_IMMUNE_MEMORY		52	0.382861	1.60164	0.0194932	0.0956861	0.993	2300	tags=35%, list=17%, signal=42%
JIANG_HYPOXIA_VIA_VHL	JIANG_HYPOXIA_VIA_VHL		27	0.517817	1.60152	0.029106	0.0955246	0.993	2354	tags=48%, list=18%, signal=58%
PID_AP1_PATHWAY	PID_AP1_PATHWAY		68	0.37443	1.60134	0.0230326	0.0954098	0.993	2320	tags=32%, list=17%, signal=39%
ZHANG_PROLIFERATING_VS_QUIESCENT	ZHANG_PROLIFERATING_VS_QUIESCENT		49	0.489517	1.60025	0.026971	0.0959363	0.993	1775	tags=35%, list=13%, signal=40%
KEGG_AMINOACYL_TRNA_BIOSYNTHESIS	KEGG_AMINOACYL_TRNA_BIOSYNTHESIS		26	0.65558	1.60019	0.019802	0.0957501	0.993	2020	tags=42%, list=15%, signal=50%
ROSS_AML_WITH_PML_RARA_FUSION	ROSS_AML_WITH_PML_RARA_FUSION		68	0.376698	1.59973	0.018315	0.0958342	0.993	1613	tags=24%, list=12%, signal=27%
HEDENFALK_BREAST_CANCER_BRACX_UP	HEDENFALK_BREAST_CANCER_BRACX_UP		19	0.557885	1.59828	0.0921053	0.0966736	0.994	2605	tags=47%, list=20%, signal=59%
DAIRKEE_CANCER_PRONE_RESPONSE_E2	DAIRKEE_CANCER_PRONE_RESPONSE_E2		27	0.425451	1.59764	0.0183824	0.0969596	0.994	1934	tags=30%, list=15%, signal=35%
DEBOSSCHER_NFKB_TARGETS_REPRESSED_BY_GLUCOCORTICOIDS	DEBOSSCHER_NFKB_TARGETS_REPRESSED_BY_GLUCOCORTICOIDS		22	0.577332	1.59643	0.00968992	0.0976179	0.995	633	tags=23%, list=5%, signal=24%
SCHEIDEREIT_IKK_TARGETS	SCHEIDEREIT_IKK_TARGETS		15	0.56399	1.59502	0.0587045	0.0984916	0.995	1260	tags=47%, list=9%, signal=51%
RUTELLA_RESPONSE_TO_HGF_VS_CSF2RB_AND_IL4_DN	RUTELLA_RESPONSE_TO_HGF_VS_CSF2RB_AND_IL4_DN		219	0.37939	1.59458	0.00200401	0.0986046	0.995	1416	tags=26%, list=11%, signal=29%
VALK_AML_WITH_11Q23_REARRANGED	VALK_AML_WITH_11Q23_REARRANGED		16	0.510525	1.59262	0.0260708	0.0999242	0.996	817	tags=19%, list=6%, signal=20%
REACTOME_CLASS_I_MHC_MEDIATED_ANTIGEN_PROCESSING_PRESENTATION	REACTOME_CLASS_I_MHC_MEDIATED_ANTIGEN_PROCESSING_PRESENTATION		186	0.461395	1.59253	0.0349076	0.0997511	0.996	1720	tags=33%, list=13%, signal=37%
VARELA_ZMPSTE24_TARGETS_UP	VARELA_ZMPSTE24_TARGETS_UP		33	0.52131	1.58861	0.0384615	0.102719	0.997	1631	tags=42%, list=12%, signal=48%
BIOCARTA_IL12_PATHWAY	BIOCARTA_IL12_PATHWAY		21	0.599597	1.58765	0.0724346	0.103297	0.997	2288	tags=67%, list=17%, signal=80%
TIAN_TNF_SIGNALING_NOT_VIA_NFKB	TIAN_TNF_SIGNALING_NOT_VIA_NFKB		21	0.603263	1.58745	0.0740741	0.103242	0.997	2771	tags=67%, list=21%, signal=84%
NAGASHIMA_NRG1_SIGNALING_UP	NAGASHIMA_NRG1_SIGNALING_UP		157	0.3666	1.58603	0.0556622	0.104214	0.998	1646	tags=27%, list=12%, signal=30%
ST_FAS_SIGNALING_PATHWAY	ST_FAS_SIGNALING_PATHWAY		56	0.390833	1.58483	0.0299401	0.104823	0.998	1063	tags=23%, list=8%, signal=25%
BIOCARTA_P53HYPOXIA_PATHWAY	BIOCARTA_P53HYPOXIA_PATHWAY		22	0.464709	1.5848	0.036965	0.104602	0.998	2224	tags=41%, list=17%, signal=49%
BREDEMEYER_RAG_SIGNALING_NOT_VIA_ATM_DN	BREDEMEYER_RAG_SIGNALING_NOT_VIA_ATM_DN		40	0.421293	1.58346	0.00909091	0.105503	0.998	1750	tags=25%, list=13%, signal=29%
BILD_CTNNB1_ONCOGENIC_SIGNATURE	BILD_CTNNB1_ONCOGENIC_SIGNATURE		57	0.424527	1.58229	0.0392157	0.106271	0.998	2368	tags=37%, list=18%, signal=45%
PID_IL27PATHWAY	PID_IL27PATHWAY		25	0.569494	1.58166	0.0775348	0.106535	0.998	1678	tags=48%, list=13%, signal=55%
REACTOME_REGULATION_OF_SIGNALING_BY_CBL	REACTOME_REGULATION_OF_SIGNALING_BY_CBL		18	0.573138	1.58103	0.0480962	0.106788	0.998	3009	tags=50%, list=23%, signal=65%
CORRE_MULTIPLE_MYELOMA_UP	CORRE_MULTIPLE_MYELOMA_UP		49	0.509978	1.5804	0.0056926	0.107129	0.998	386	tags=14%, list=3%, signal=15%
ELVIDGE_HYPOXIA_BY_DMOG_UP	ELVIDGE_HYPOXIA_BY_DMOG_UP		114	0.359615	1.57996	0.0161871	0.10727	0.998	1091	tags=18%, list=8%, signal=20%
MARTINEZ_RB1_AND_TP53_TARGETS_UP	MARTINEZ_RB1_AND_TP53_TARGETS_UP		473	0.285558	1.57952	0.00363636	0.107361	0.998	1174	tags=15%, list=9%, signal=16%
KORKOLA_YOLK_SAC_TUMOR_UP	KORKOLA_YOLK_SAC_TUMOR_UP		17	0.501081	1.57942	0.0212766	0.107191	0.998	1549	tags=24%, list=12%, signal=27%
ROZANOV_MMP14_TARGETS_UP	ROZANOV_MMP14_TARGETS_UP		189	0.321594	1.57865	0.00183824	0.107642	0.998	1177	tags=15%, list=9%, signal=16%
PENG_GLUTAMINE_DEPRIVATION_DN	PENG_GLUTAMINE_DEPRIVATION_DN		281	0.535732	1.57804	0.0329218	0.107933	0.998	2452	tags=48%, list=18%, signal=57%
MIKKELSEN_MCV6_LCP_WITH_H3K27ME3	MIKKELSEN_MCV6_LCP_WITH_H3K27ME3		15	0.560922	1.5771	0.0208333	0.108479	0.998	911	tags=20%, list=7%, signal=21%
MARTINEZ_TP53_TARGETS_UP	MARTINEZ_TP53_TARGETS_UP		468	0.278948	1.5769	0.00542496	0.108435	0.998	1174	tags=15%, list=9%, signal=15%
KYNG_ENVIRONMENTAL_STRESS_RESPONSE_NOT_BY_4NQO_IN_WS	KYNG_ENVIRONMENTAL_STRESS_RESPONSE_NOT_BY_4NQO_IN_WS		33	0.390736	1.57606	0.0114504	0.1089	0.998	1933	tags=30%, list=15%, signal=35%
PUIFFE_INVASION_INHIBITED_BY_ASCITES_DN	PUIFFE_INVASION_INHIBITED_BY_ASCITES_DN		121	0.425236	1.57542	0.0141129	0.109237	0.998	1336	tags=27%, list=10%, signal=30%
HAHTOLA_MYCOSIS_FUNGOIDES_CD4_UP	HAHTOLA_MYCOSIS_FUNGOIDES_CD4_UP		62	0.525003	1.57536	0.0315126	0.109053	0.998	506	tags=31%, list=4%, signal=32%
HWANG_PROSTATE_CANCER_MARKERS	HWANG_PROSTATE_CANCER_MARKERS		24	0.49388	1.57437	0.0314961	0.109545	0.998	1617	tags=33%, list=12%, signal=38%
PENG_LEUCINE_DEPRIVATION_DN	PENG_LEUCINE_DEPRIVATION_DN		164	0.520166	1.57423	0.0534979	0.109414	0.998	1865	tags=40%, list=14%, signal=46%
NADLER_HYPERGLYCEMIA_AT_OBESITY	NADLER_HYPERGLYCEMIA_AT_OBESITY		53	0.382034	1.57386	0.023166	0.109519	0.998	2887	tags=34%, list=22%, signal=43%
BROWN_MYELOID_CELL_DEVELOPMENT_DN	BROWN_MYELOID_CELL_DEVELOPMENT_DN		107	0.453128	1.5735	0.0379242	0.109599	0.998	2491	tags=37%, list=19%, signal=46%
REACTOME_RIP_MEDIATED_NFKB_ACTIVATION_VIA_DAI	REACTOME_RIP_MEDIATED_NFKB_ACTIVATION_VIA_DAI		17	0.561975	1.57254	0.0764706	0.110069	0.998	974	tags=35%, list=7%, signal=38%
REACTOME_ACTIVATED_NOTCH1_TRANSMITS_SIGNAL_TO_THE_NUCLEUS	REACTOME_ACTIVATED_NOTCH1_TRANSMITS_SIGNAL_TO_THE_NUCLEUS		19	0.498936	1.57201	0.056338	0.110302	0.998	2229	tags=42%, list=17%, signal=50%
YAO_TEMPORAL_RESPONSE_TO_PROGESTERONE_CLUSTER_7	YAO_TEMPORAL_RESPONSE_TO_PROGESTERONE_CLUSTER_7		57	0.484169	1.57164	0.0309917	0.110404	0.998	2111	tags=39%, list=16%, signal=46%
BIOCARTA_TID_PATHWAY	BIOCARTA_TID_PATHWAY		19	0.63863	1.57161	0.0604288	0.110174	0.998	1631	tags=63%, list=12%, signal=72%
WIELAND_UP_BY_HBV_INFECTION	WIELAND_UP_BY_HBV_INFECTION		91	0.516962	1.57125	0.0292887	0.110253	0.998	1334	tags=41%, list=10%, signal=45%
BIOCARTA_NFKB_PATHWAY	BIOCARTA_NFKB_PATHWAY		22	0.690603	1.57115	0.0464135	0.11009	0.998	771	tags=50%, list=6%, signal=53%
GARGALOVIC_RESPONSE_TO_OXIDIZED_PHOSPHOLIPIDS_BLACK_UP	GARGALOVIC_RESPONSE_TO_OXIDIZED_PHOSPHOLIPIDS_BLACK_UP		26	0.584057	1.57109	0.0673469	0.109875	0.998	1137	tags=46%, list=9%, signal=50%
PID_IL12_STAT4PATHWAY	PID_IL12_STAT4PATHWAY		33	0.53037	1.57049	0.0483871	0.110138	0.998	2288	tags=52%, list=17%, signal=62%
DAZARD_RESPONSE_TO_UV_NHEK_UP	DAZARD_RESPONSE_TO_UV_NHEK_UP		216	0.358614	1.57024	0.0498084	0.110129	0.998	1734	tags=24%, list=13%, signal=27%
REACTOME_TRANSLATION	REACTOME_TRANSLATION		122	0.728248	1.56998	0.10828	0.110104	0.998	2326	tags=74%, list=17%, signal=89%
GRUETZMANN_PANCREATIC_CANCER_DN	GRUETZMANN_PANCREATIC_CANCER_DN		186	0.328991	1.5689	0.0186916	0.110806	0.998	2102	tags=26%, list=16%, signal=31%
DARWICHE_SKIN_TUMOR_PROMOTER_UP	DARWICHE_SKIN_TUMOR_PROMOTER_UP		97	0.359557	1.56741	0.0178571	0.111885	0.998	1765	tags=24%, list=13%, signal=27%
FULCHER_INFLAMMATORY_RESPONSE_LECTIN_VS_LPS_UP	FULCHER_INFLAMMATORY_RESPONSE_LECTIN_VS_LPS_UP		420	0.377809	1.56629	0.0119048	0.112616	0.998	3078	tags=43%, list=23%, signal=54%
BACOLOD_RESISTANCE_TO_ALKYLATING_AGENTS_DN	BACOLOD_RESISTANCE_TO_ALKYLATING_AGENTS_DN		51	0.451439	1.56626	0.0223124	0.112388	0.998	2402	tags=43%, list=18%, signal=52%
BROWNE_HCMV_INFECTION_24HR_UP	BROWNE_HCMV_INFECTION_24HR_UP		140	0.329911	1.56625	0.0213904	0.11215	0.998	1734	tags=21%, list=13%, signal=24%
RAO_BOUND_BY_SALL4_ISOFORM_B	RAO_BOUND_BY_SALL4_ISOFORM_B		360	0.286899	1.56578	0.00186567	0.112319	0.998	1538	tags=17%, list=12%, signal=19%
ZHU_CMV_8_HR_UP	ZHU_CMV_8_HR_UP		44	0.531436	1.56477	0.0884086	0.112914	0.999	1862	tags=43%, list=14%, signal=50%
YOSHIMURA_MAPK8_TARGETS_DN	YOSHIMURA_MAPK8_TARGETS_DN		312	0.34343	1.56454	0.00788955	0.112863	0.999	2133	tags=27%, list=16%, signal=31%
ELVIDGE_HIF1A_TARGETS_DN	ELVIDGE_HIF1A_TARGETS_DN		78	0.387054	1.56424	0.0126582	0.112912	0.999	386	tags=14%, list=3%, signal=14%
FIGUEROA_AML_METHYLATION_CLUSTER_3_DN	FIGUEROA_AML_METHYLATION_CLUSTER_3_DN		24	0.447536	1.56403	0.0266667	0.112843	0.999	499	tags=21%, list=4%, signal=22%
REACTOME_DOWNSTREAM_TCR_SIGNALING	REACTOME_DOWNSTREAM_TCR_SIGNALING		29	0.623708	1.56385	0.0497925	0.112746	0.999	1947	tags=48%, list=15%, signal=56%
VANASSE_BCL2_TARGETS_DN	VANASSE_BCL2_TARGETS_DN		56	0.366797	1.56366	0.0165441	0.112629	0.999	3078	tags=34%, list=23%, signal=44%
CAIRO_HEPATOBLASTOMA_CLASSES_DN	CAIRO_HEPATOBLASTOMA_CLASSES_DN		187	0.331215	1.56243	0	0.113469	0.999	1234	tags=16%, list=9%, signal=17%
BURTON_ADIPOGENESIS_PEAK_AT_8HR	BURTON_ADIPOGENESIS_PEAK_AT_8HR		34	0.448163	1.56222	0.0344828	0.113388	0.999	2003	tags=44%, list=15%, signal=52%
REACTOME_ACTIVATION_OF_GENES_BY_ATF4	REACTOME_ACTIVATION_OF_GENES_BY_ATF4		21	0.516909	1.56132	0.030426	0.113958	0.999	2363	tags=48%, list=18%, signal=58%
ROSS_ACUTE_MYELOID_LEUKEMIA_CBF	ROSS_ACUTE_MYELOID_LEUKEMIA_CBF		70	0.332387	1.55898	0.00361664	0.115887	0.999	918	tags=20%, list=7%, signal=21%
SHEPARD_CRUSH_AND_BURN_MUTANT_UP	SHEPARD_CRUSH_AND_BURN_MUTANT_UP		146	0.377149	1.55876	0.0318091	0.115823	0.999	2337	tags=33%, list=18%, signal=39%
BRUINS_UVC_RESPONSE_VIA_TP53_GROUP_D	BRUINS_UVC_RESPONSE_VIA_TP53_GROUP_D		195	0.33168	1.55774	0.0056926	0.116398	0.999	1946	tags=22%, list=15%, signal=25%
SASSON_RESPONSE_TO_FORSKOLIN_UP	SASSON_RESPONSE_TO_FORSKOLIN_UP		81	0.363863	1.55673	0.0115607	0.117074	0.999	1455	tags=22%, list=11%, signal=25%
BAUS_TFF2_TARGETS_UP	BAUS_TFF2_TARGETS_UP		28	0.511178	1.5557	0.0653846	0.117743	0.999	3312	tags=46%, list=25%, signal=62%
GRUETZMANN_PANCREATIC_CANCER_UP	GRUETZMANN_PANCREATIC_CANCER_UP		320	0.360213	1.55563	0.014	0.117584	0.999	1584	tags=24%, list=12%, signal=26%
ODONNELL_TFRC_TARGETS_UP	ODONNELL_TFRC_TARGETS_UP		277	0.309253	1.55543	0.00546448	0.117525	0.999	1307	tags=17%, list=10%, signal=18%
XU_GH1_AUTOCRINE_TARGETS_DN	XU_GH1_AUTOCRINE_TARGETS_DN		108	0.321187	1.55524	0.0147059	0.117431	0.999	1714	tags=19%, list=13%, signal=22%
KEGG_ASTHMA	KEGG_ASTHMA		27	0.461214	1.55515	0.0346154	0.117259	0.999	2497	tags=30%, list=19%, signal=36%
PODAR_RESPONSE_TO_ADAPHOSTIN_DN	PODAR_RESPONSE_TO_ADAPHOSTIN_DN		15	0.500745	1.5551	0.0536398	0.11705	0.999	346	tags=20%, list=3%, signal=21%
HUANG_DASATINIB_RESISTANCE_UP	HUANG_DASATINIB_RESISTANCE_UP		68	0.33966	1.55424	0.00574713	0.117635	0.999	2114	tags=25%, list=16%, signal=30%
HENDRICKS_SMARCA4_TARGETS_UP	HENDRICKS_SMARCA4_TARGETS_UP		51	0.381728	1.55414	0.0151803	0.117478	0.999	487	tags=16%, list=4%, signal=16%
SEIDEN_ONCOGENESIS_BY_MET	SEIDEN_ONCOGENESIS_BY_MET		72	0.516572	1.55318	0.0481172	0.118084	0.999	1511	tags=33%, list=11%, signal=37%
MOOTHA_GLYCOLYSIS	MOOTHA_GLYCOLYSIS		21	0.48107	1.553	0.0530303	0.118013	0.999	1906	tags=33%, list=14%, signal=39%
KAYO_AGING_MUSCLE_DN	KAYO_AGING_MUSCLE_DN		113	0.419851	1.55256	0.0287474	0.118217	0.999	2326	tags=32%, list=17%, signal=38%
NUYTTEN_NIPP1_TARGETS_UP	NUYTTEN_NIPP1_TARGETS_UP		485	0.318877	1.55044	0.0331384	0.119823	0.999	1871	tags=20%, list=14%, signal=22%
REACTOME_CYTOSOLIC_TRNA_AMINOACYLATION	REACTOME_CYTOSOLIC_TRNA_AMINOACYLATION		20	0.773478	1.55001	0.0125261	0.119957	0.999	2020	tags=65%, list=15%, signal=77%
CHEN_LIVER_METABOLISM_QTL_CIS	CHEN_LIVER_METABOLISM_QTL_CIS		65	0.361027	1.54904	0.0150659	0.120578	0.999	1445	tags=22%, list=11%, signal=24%
SHAFFER_IRF4_TARGETS_IN_MYELOMA_VS_MATURE_B_LYMPHOCYTE	SHAFFER_IRF4_TARGETS_IN_MYELOMA_VS_MATURE_B_LYMPHOCYTE		95	0.466182	1.5485	0.0223577	0.120827	0.999	1753	tags=39%, list=13%, signal=45%
REACTOME_NUCLEOTIDE_BINDING_DOMAIN_LEUCINE_RICH_REPEAT_CONTAINING_RECEPTOR_NLR_SIGNALING_PATHWAYS	REACTOME_NUCLEOTIDE_BINDING_DOMAIN_LEUCINE_RICH_REPEAT_CONTAINING_RECEPTOR_NLR_SIGNALING_PATHWAYS		35	0.507241	1.54837	0.0389864	0.120675	0.999	1340	tags=34%, list=10%, signal=38%
KEGG_ALLOGRAFT_REJECTION	KEGG_ALLOGRAFT_REJECTION		34	0.460915	1.54684	0.027027	0.121891	0.999	2497	tags=41%, list=19%, signal=51%
SMID_BREAST_CANCER_RELAPSE_IN_LUNG_UP	SMID_BREAST_CANCER_RELAPSE_IN_LUNG_UP		21	0.56088	1.54652	0.0346154	0.121927	0.999	636	tags=19%, list=5%, signal=20%
TOOKER_GEMCITABINE_RESISTANCE_UP	TOOKER_GEMCITABINE_RESISTANCE_UP		71	0.4765	1.54594	0.0610998	0.122239	0.999	2581	tags=39%, list=19%, signal=49%
BIOCARTA_CARDIACEGF_PATHWAY	BIOCARTA_CARDIACEGF_PATHWAY		17	0.533205	1.54461	0.019685	0.123307	0.999	253	tags=18%, list=2%, signal=18%
SNIJDERS_AMPLIFIED_IN_HEAD_AND_NECK_TUMORS	SNIJDERS_AMPLIFIED_IN_HEAD_AND_NECK_TUMORS		32	0.444654	1.54435	0.0125448	0.123264	0.999	1152	tags=22%, list=9%, signal=24%
ST_GA13_PATHWAY	ST_GA13_PATHWAY		36	0.410091	1.54405	0.0357815	0.123295	0.999	293	tags=14%, list=2%, signal=14%
REACTOME_DOWNSTREAM_SIGNALING_EVENTS_OF_B_CELL_RECEPTOR_BCR	REACTOME_DOWNSTREAM_SIGNALING_EVENTS_OF_B_CELL_RECEPTOR_BCR		78	0.53747	1.54391	0.0729167	0.123162	0.999	1716	tags=40%, list=13%, signal=45%
DANG_MYC_TARGETS_UP	DANG_MYC_TARGETS_UP		120	0.544192	1.54318	0.044898	0.123656	0.999	2620	tags=52%, list=20%, signal=64%
LIAN_LIPA_TARGETS_6M	LIAN_LIPA_TARGETS_6M		60	0.439941	1.54171	0.0401606	0.1248	1	3020	tags=50%, list=23%, signal=64%
ZHOU_TNF_SIGNALING_30MIN	ZHOU_TNF_SIGNALING_30MIN		45	0.452125	1.54052	0.0502092	0.125751	1	1514	tags=29%, list=11%, signal=32%
PEDERSEN_METASTASIS_BY_ERBB2_ISOFORM_7	PEDERSEN_METASTASIS_BY_ERBB2_ISOFORM_7		291	0.298916	1.54018	0.00175439	0.125836	1	1816	tags=19%, list=14%, signal=22%
CONCANNON_APOPTOSIS_BY_EPOXOMICIN_UP	CONCANNON_APOPTOSIS_BY_EPOXOMICIN_UP		209	0.31438	1.53992	0.0209524	0.125825	1	1828	tags=24%, list=14%, signal=27%
APRELIKOVA_BRCA1_TARGETS	APRELIKOVA_BRCA1_TARGETS		47	0.428606	1.53973	0.0420168	0.125742	1	1407	tags=23%, list=11%, signal=26%
CREIGHTON_ENDOCRINE_THERAPY_RESISTANCE_5	CREIGHTON_ENDOCRINE_THERAPY_RESISTANCE_5		337	0.302648	1.53894	0.00746269	0.126173	1	2285	tags=27%, list=17%, signal=31%
GOLDRATH_ANTIGEN_RESPONSE	GOLDRATH_ANTIGEN_RESPONSE		284	0.313873	1.53835	0.0155642	0.126463	1	961	tags=18%, list=7%, signal=19%
GRAHAM_CML_QUIESCENT_VS_NORMAL_DIVIDING_UP	GRAHAM_CML_QUIESCENT_VS_NORMAL_DIVIDING_UP		53	0.44776	1.53817	0.0420842	0.126424	1	2003	tags=42%, list=15%, signal=49%
REACTOME_METABOLISM_OF_PROTEINS	REACTOME_METABOLISM_OF_PROTEINS		324	0.485558	1.53757	0.121649	0.1267	1	2684	tags=50%, list=20%, signal=61%
PID_SMAD2_3NUCLEARPATHWAY	PID_SMAD2_3NUCLEARPATHWAY		68	0.403092	1.53702	0.036965	0.127008	1	1049	tags=22%, list=8%, signal=24%
NATSUME_RESPONSE_TO_INTERFERON_BETA_DN	NATSUME_RESPONSE_TO_INTERFERON_BETA_DN		47	0.494463	1.53688	0.0767635	0.126915	1	2154	tags=38%, list=16%, signal=46%
BIOCARTA_STRESS_PATHWAY	BIOCARTA_STRESS_PATHWAY		24	0.588989	1.53684	0.066	0.126684	1	624	tags=33%, list=5%, signal=35%
TING_SILENCED_BY_DICER	TING_SILENCED_BY_DICER		20	0.449213	1.53647	0.0228137	0.126773	1	1109	tags=25%, list=8%, signal=27%
PETROVA_PROX1_TARGETS_DN	PETROVA_PROX1_TARGETS_DN		61	0.369825	1.53609	0.0152091	0.126899	1	1156	tags=16%, list=9%, signal=18%
RORIE_TARGETS_OF_EWSR1_FLI1_FUSION_UP	RORIE_TARGETS_OF_EWSR1_FLI1_FUSION_UP		29	0.434796	1.5359	0.0320151	0.126806	1	2231	tags=31%, list=17%, signal=37%
SAKAI_CHRONIC_HEPATITIS_VS_LIVER_CANCER_UP	SAKAI_CHRONIC_HEPATITIS_VS_LIVER_CANCER_UP		72	0.501879	1.5353	0.0166667	0.127142	1	1979	tags=43%, list=15%, signal=50%
BRACHAT_RESPONSE_TO_METHOTREXATE_UP	BRACHAT_RESPONSE_TO_METHOTREXATE_UP		18	0.482993	1.5353	0.054902	0.126893	1	588	tags=28%, list=4%, signal=29%
VANASSE_BCL2_TARGETS_UP	VANASSE_BCL2_TARGETS_UP		34	0.432107	1.53453	0.0244361	0.127334	1	880	tags=21%, list=7%, signal=22%
REACTOME_DEADENYLATION_DEPENDENT_MRNA_DECAY	REACTOME_DEADENYLATION_DEPENDENT_MRNA_DECAY		34	0.547242	1.53356	0.0390144	0.127987	1	3070	tags=50%, list=23%, signal=65%
KYNG_DNA_DAMAGE_DN	KYNG_DNA_DAMAGE_DN		175	0.316543	1.53348	0.00956023	0.127812	1	2031	tags=26%, list=15%, signal=30%
BOYLAN_MULTIPLE_MYELOMA_C_D_UP	BOYLAN_MULTIPLE_MYELOMA_C_D_UP		91	0.353732	1.53291	0.0224299	0.128126	1	1593	tags=21%, list=12%, signal=24%
MORI_PLASMA_CELL_UP	MORI_PLASMA_CELL_UP		32	0.532395	1.5322	0.0604839	0.128577	1	2377	tags=53%, list=18%, signal=65%
BHATI_G2M_ARREST_BY_2METHOXYESTRADIOL_DN	BHATI_G2M_ARREST_BY_2METHOXYESTRADIOL_DN		86	0.387401	1.53209	0.0621359	0.128426	1	2694	tags=42%, list=20%, signal=52%
DASU_IL6_SIGNALING_UP	DASU_IL6_SIGNALING_UP		55	0.395014	1.5317	0.0423892	0.128521	1	1698	tags=24%, list=13%, signal=27%
BONCI_TARGETS_OF_MIR15A_AND_MIR16_1	BONCI_TARGETS_OF_MIR15A_AND_MIR16_1		73	0.358496	1.53076	0.00720721	0.129243	1	1567	tags=22%, list=12%, signal=25%
REACTOME_TRANS_GOLGI_NETWORK_VESICLE_BUDDING	REACTOME_TRANS_GOLGI_NETWORK_VESICLE_BUDDING		49	0.450178	1.53058	0.010101	0.12915	1	1368	tags=31%, list=10%, signal=34%
KANNAN_TP53_TARGETS_UP	KANNAN_TP53_TARGETS_UP		52	0.361862	1.53057	0.027933	0.128905	1	823	tags=15%, list=6%, signal=16%
REACTOME_IL1_SIGNALING	REACTOME_IL1_SIGNALING		30	0.630724	1.53043	0.0429185	0.128802	1	973	tags=57%, list=7%, signal=61%
KORKOLA_EMBRYONAL_CARCINOMA_UP	KORKOLA_EMBRYONAL_CARCINOMA_UP		32	0.426137	1.53024	0.0262626	0.128762	1	2674	tags=44%, list=20%, signal=55%
BURTON_ADIPOGENESIS_PEAK_AT_2HR	BURTON_ADIPOGENESIS_PEAK_AT_2HR		46	0.422399	1.52965	0.0760234	0.12911	1	357	tags=17%, list=3%, signal=18%
REACTOME_DIABETES_PATHWAYS	REACTOME_DIABETES_PATHWAYS		113	0.337272	1.52878	0.0267176	0.12973	1	1594	tags=21%, list=12%, signal=24%
REACTOME_CELL_SURFACE_INTERACTIONS_AT_THE_VASCULAR_WALL	REACTOME_CELL_SURFACE_INTERACTIONS_AT_THE_VASCULAR_WALL		82	0.331725	1.52842	0.024	0.129806	1	1775	tags=24%, list=13%, signal=28%
MCBRYAN_PUBERTAL_TGFB1_TARGETS_DN	MCBRYAN_PUBERTAL_TGFB1_TARGETS_DN		62	0.379029	1.5282	0.0327869	0.129781	1	764	tags=18%, list=6%, signal=19%
IKEDA_MIR30_TARGETS_UP	IKEDA_MIR30_TARGETS_UP		100	0.35812	1.52811	0.0255403	0.12962	1	1017	tags=19%, list=8%, signal=20%
PRAMOONJAGO_SOX4_TARGETS_DN	PRAMOONJAGO_SOX4_TARGETS_DN		44	0.388824	1.52707	0.030303	0.13038	1	2810	tags=39%, list=21%, signal=49%
LI_WILMS_TUMOR_VS_FETAL_KIDNEY_1_DN	LI_WILMS_TUMOR_VS_FETAL_KIDNEY_1_DN		149	0.342506	1.5263	0.0325671	0.130902	1	3300	tags=38%, list=25%, signal=50%
VERRECCHIA_EARLY_RESPONSE_TO_TGFB1	VERRECCHIA_EARLY_RESPONSE_TO_TGFB1		54	0.361986	1.52403	0.0238532	0.132873	1	994	tags=17%, list=7%, signal=18%
NAKAMURA_TUMOR_ZONE_PERIPHERAL_VS_CENTRAL_DN	NAKAMURA_TUMOR_ZONE_PERIPHERAL_VS_CENTRAL_DN		421	0.298849	1.52394	0.0135135	0.132695	1	1465	tags=20%, list=11%, signal=22%
CHAUHAN_RESPONSE_TO_METHOXYESTRADIOL_UP	CHAUHAN_RESPONSE_TO_METHOXYESTRADIOL_UP		45	0.519102	1.52381	0.0471311	0.13256	1	2620	tags=49%, list=20%, signal=61%
AIYAR_COBRA1_TARGETS_DN	AIYAR_COBRA1_TARGETS_DN		26	0.429987	1.52354	0.01222	0.132595	1	413	tags=12%, list=3%, signal=12%
DARWICHE_PAPILLOMA_RISK_HIGH_UP	DARWICHE_PAPILLOMA_RISK_HIGH_UP		103	0.352862	1.52343	0.0292398	0.132443	1	1758	tags=22%, list=13%, signal=26%
GRADE_COLON_VS_RECTAL_CANCER_UP	GRADE_COLON_VS_RECTAL_CANCER_UP		28	0.437312	1.52335	0.0366795	0.132286	1	771	tags=21%, list=6%, signal=23%
QI_HYPOXIA	QI_HYPOXIA		106	0.318749	1.52314	0.0127042	0.132239	1	1134	tags=17%, list=9%, signal=18%
ELVIDGE_HIF1A_AND_HIF2A_TARGETS_DN	ELVIDGE_HIF1A_AND_HIF2A_TARGETS_DN		87	0.369339	1.52252	0.0267857	0.132607	1	1091	tags=18%, list=8%, signal=20%
XU_HGF_TARGETS_INDUCED_BY_AKT1_6HR	XU_HGF_TARGETS_INDUCED_BY_AKT1_6HR		17	0.626038	1.5223	0.104628	0.132559	1	1380	tags=41%, list=10%, signal=46%
IKEDA_MIR133_TARGETS_UP	IKEDA_MIR133_TARGETS_UP		41	0.509147	1.5216	0.0352697	0.133027	1	1085	tags=24%, list=8%, signal=26%
BOYLAN_MULTIPLE_MYELOMA_C_CLUSTER_DN	BOYLAN_MULTIPLE_MYELOMA_C_CLUSTER_DN		26	0.414891	1.52129	0.0175781	0.133135	1	360	tags=19%, list=3%, signal=20%
REACTOME_ACTIVATION_OF_THE_MRNA_UPON_BINDING_OF_THE_CAP_BINDING_COMPLEX_AND_EIFS_AND_SUBSEQUENT_BINDING_TO_43S	REACTOME_ACTIVATION_OF_THE_MRNA_UPON_BINDING_OF_THE_CAP_BINDING_COMPLEX_AND_EIFS_AND_SUBSEQUENT_BINDING_TO_43S		42	0.758601	1.52098	0.104925	0.133193	1	2438	tags=83%, list=18%, signal=102%
HOFFMANN_SMALL_PRE_BII_TO_IMMATURE_B_LYMPHOCYTE_UP	HOFFMANN_SMALL_PRE_BII_TO_IMMATURE_B_LYMPHOCYTE_UP		62	0.383531	1.52092	0.0238569	0.133	1	2875	tags=39%, list=22%, signal=49%
MAYBURD_RESPONSE_TO_L663536_DN	MAYBURD_RESPONSE_TO_L663536_DN		44	0.437741	1.52051	0.0524194	0.133146	1	2395	tags=48%, list=18%, signal=58%
PID_TAP63PATHWAY	PID_TAP63PATHWAY		49	0.385914	1.52023	0.0223881	0.133148	1	2370	tags=31%, list=18%, signal=37%
BUCKANOVICH_T_LYMPHOCYTE_HOMING_ON_TUMOR_UP	BUCKANOVICH_T_LYMPHOCYTE_HOMING_ON_TUMOR_UP		19	0.478529	1.51983	0.024	0.133298	1	1642	tags=32%, list=12%, signal=36%
BERENJENO_ROCK_SIGNALING_NOT_VIA_RHOA_DN	BERENJENO_ROCK_SIGNALING_NOT_VIA_RHOA_DN		43	0.390447	1.51959	0.0432331	0.133295	1	815	tags=19%, list=6%, signal=20%
REACTOME_SIGNALING_BY_ILS	REACTOME_SIGNALING_BY_ILS		96	0.468161	1.51946	0.0610526	0.133185	1	1005	tags=35%, list=8%, signal=38%
CHESLER_BRAIN_HIGHEST_EXPRESSION	CHESLER_BRAIN_HIGHEST_EXPRESSION		32	0.406688	1.51901	0.0226804	0.133363	1	1405	tags=25%, list=11%, signal=28%
SANSOM_APC_TARGETS_REQUIRE_MYC	SANSOM_APC_TARGETS_REQUIRE_MYC		144	0.33927	1.51743	0.0237226	0.134704	1	2506	tags=30%, list=19%, signal=36%
LIANG_SILENCED_BY_METHYLATION_2	LIANG_SILENCED_BY_METHYLATION_2		50	0.434714	1.51706	0.0849802	0.134802	1	1862	tags=32%, list=14%, signal=37%
REACTOME_RNA_POL_I_TRANSCRIPTION_INITIATION	REACTOME_RNA_POL_I_TRANSCRIPTION_INITIATION		20	0.496029	1.5168	0.0506823	0.134818	1	3407	tags=50%, list=26%, signal=67%
GOTTWEIN_TARGETS_OF_KSHV_MIR_K12_11	GOTTWEIN_TARGETS_OF_KSHV_MIR_K12_11		40	0.42265	1.51669	0.0144033	0.134689	1	2082	tags=38%, list=16%, signal=44%
TAYLOR_METHYLATED_IN_ACUTE_LYMPHOBLASTIC_LEUKEMIA	TAYLOR_METHYLATED_IN_ACUTE_LYMPHOBLASTIC_LEUKEMIA		51	0.357505	1.51596	0.0172414	0.135139	1	2612	tags=35%, list=20%, signal=44%
PECE_MAMMARY_STEM_CELL_DN	PECE_MAMMARY_STEM_CELL_DN		118	0.491222	1.51443	0.15275	0.136564	1	2335	tags=46%, list=18%, signal=55%
REACTOME_TRANSPORT_TO_THE_GOLGI_AND_SUBSEQUENT_MODIFICATION	REACTOME_TRANSPORT_TO_THE_GOLGI_AND_SUBSEQUENT_MODIFICATION		31	0.418656	1.51327	0.0193798	0.137432	1	2464	tags=35%, list=18%, signal=43%
SHEPARD_BMYB_MORPHOLINO_UP	SHEPARD_BMYB_MORPHOLINO_UP		151	0.319046	1.51306	0.0266667	0.137401	1	1271	tags=19%, list=10%, signal=20%
LIN_TUMOR_ESCAPE_FROM_IMMUNE_ATTACK	LIN_TUMOR_ESCAPE_FROM_IMMUNE_ATTACK		15	0.516174	1.51159	0.0542636	0.13871	1	3586	tags=47%, list=27%, signal=64%
GAVIN_IL2_RESPONSIVE_FOXP3_TARGETS_UP	GAVIN_IL2_RESPONSIVE_FOXP3_TARGETS_UP		15	0.570999	1.51054	0.0399202	0.13948	1	2379	tags=60%, list=18%, signal=73%
RADMACHER_AML_PROGNOSIS	RADMACHER_AML_PROGNOSIS		65	0.36898	1.51044	0.0347349	0.139351	1	1103	tags=18%, list=8%, signal=20%
BURTON_ADIPOGENESIS_11	BURTON_ADIPOGENESIS_11		43	0.385564	1.51032	0.0264766	0.139226	1	1431	tags=21%, list=11%, signal=23%
REACTOME_AMINO_ACID_AND_OLIGOPEPTIDE_SLC_TRANSPORTERS	REACTOME_AMINO_ACID_AND_OLIGOPEPTIDE_SLC_TRANSPORTERS		39	0.439812	1.51027	0.0278293	0.139042	1	1272	tags=21%, list=10%, signal=23%
GROSS_HIF1A_TARGETS_DN	GROSS_HIF1A_TARGETS_DN		20	0.475709	1.51027	0.0715667	0.138795	1	812	tags=20%, list=6%, signal=21%
ZWANG_EGF_INTERVAL_UP	ZWANG_EGF_INTERVAL_UP		50	0.419348	1.50864	0.0146789	0.140265	1	1681	tags=22%, list=13%, signal=25%
MARIADASON_RESPONSE_TO_CURCUMIN_SULINDAC_7	MARIADASON_RESPONSE_TO_CURCUMIN_SULINDAC_7		15	0.504894	1.50789	0.0496032	0.140816	1	2544	tags=47%, list=19%, signal=58%
REACTOME_ANTIGEN_PROCESSING_UBIQUITINATION_PROTEASOME_DEGRADATION	REACTOME_ANTIGEN_PROCESSING_UBIQUITINATION_PROTEASOME_DEGRADATION		153	0.442707	1.50707	0.0662526	0.14135	1	1979	tags=33%, list=15%, signal=38%
CHARAFE_BREAST_CANCER_BASAL_VS_MESENCHYMAL_UP	CHARAFE_BREAST_CANCER_BASAL_VS_MESENCHYMAL_UP		90	0.386791	1.50694	0.046729	0.14127	1	1618	tags=22%, list=12%, signal=25%
DOANE_RESPONSE_TO_ANDROGEN_DN	DOANE_RESPONSE_TO_ANDROGEN_DN		213	0.295496	1.50689	0.00173611	0.141065	1	1651	tags=16%, list=12%, signal=18%
WATANABE_RECTAL_CANCER_RADIOTHERAPY_RESPONSIVE_DN	WATANABE_RECTAL_CANCER_RADIOTHERAPY_RESPONSIVE_DN		85	0.400793	1.50593	0.00994036	0.141883	1	1979	tags=33%, list=15%, signal=38%
LEE_CALORIE_RESTRICTION_NEOCORTEX_DN	LEE_CALORIE_RESTRICTION_NEOCORTEX_DN		83	0.331794	1.50584	0.0194175	0.141718	1	2013	tags=28%, list=15%, signal=32%
HOWLIN_CITED1_TARGETS_1_DN	HOWLIN_CITED1_TARGETS_1_DN		34	0.436406	1.50527	0.0682261	0.141969	1	1159	tags=24%, list=9%, signal=26%
MENSE_HYPOXIA_UP	MENSE_HYPOXIA_UP		67	0.397892	1.50474	0.0722433	0.142297	1	741	tags=18%, list=6%, signal=19%
PID_REG_GR_PATHWAY	PID_REG_GR_PATHWAY		81	0.343385	1.50456	0.0510397	0.142278	1	744	tags=14%, list=6%, signal=14%
VANTVEER_BREAST_CANCER_BRCA1_UP	VANTVEER_BREAST_CANCER_BRCA1_UP		30	0.494235	1.50452	0.0561122	0.142067	1	2277	tags=40%, list=17%, signal=48%
MARSON_FOXP3_TARGETS_STIMULATED_UP	MARSON_FOXP3_TARGETS_STIMULATED_UP		20	0.473333	1.50415	0.0362173	0.142191	1	2229	tags=40%, list=17%, signal=48%
KEGG_T_CELL_RECEPTOR_SIGNALING_PATHWAY	KEGG_T_CELL_RECEPTOR_SIGNALING_PATHWAY		104	0.413692	1.50354	0.083004	0.142533	1	2007	tags=36%, list=15%, signal=42%
AMIT_EGF_RESPONSE_240_MCF10A	AMIT_EGF_RESPONSE_240_MCF10A		18	0.509303	1.50322	0.0946746	0.142643	1	961	tags=33%, list=7%, signal=36%
GEISS_RESPONSE_TO_DSRNA_UP	GEISS_RESPONSE_TO_DSRNA_UP		36	0.568672	1.50255	0.10352	0.143102	1	1776	tags=47%, list=13%, signal=54%
CAIRO_PML_TARGETS_BOUND_BY_MYC_UP	CAIRO_PML_TARGETS_BOUND_BY_MYC_UP		21	0.660137	1.50245	0.0523139	0.142943	1	3032	tags=57%, list=23%, signal=74%
WEI_MIR34A_TARGETS	WEI_MIR34A_TARGETS		107	0.306275	1.50216	0.00938086	0.14298	1	2550	tags=28%, list=19%, signal=34%
REACTOME_ADAPTIVE_IMMUNE_SYSTEM	REACTOME_ADAPTIVE_IMMUNE_SYSTEM		419	0.365557	1.50175	0.0346232	0.143095	1	2192	tags=32%, list=16%, signal=38%
CHOW_RASSF1_TARGETS_UP	CHOW_RASSF1_TARGETS_UP		24	0.509763	1.50171	0.0565657	0.142878	1	3129	tags=46%, list=23%, signal=60%
BIOCARTA_DC_PATHWAY	BIOCARTA_DC_PATHWAY		21	0.466756	1.50123	0.0325671	0.143142	1	1278	tags=24%, list=10%, signal=26%
PID_IL3_PATHWAY	PID_IL3_PATHWAY		26	0.519427	1.5012	0.0689655	0.142919	1	882	tags=35%, list=7%, signal=37%
SCHURINGA_STAT5A_TARGETS_UP	SCHURINGA_STAT5A_TARGETS_UP		18	0.494268	1.50046	0.042065	0.143456	1	301	tags=17%, list=2%, signal=17%
MUNSHI_MULTIPLE_MYELOMA_UP	MUNSHI_MULTIPLE_MYELOMA_UP		79	0.394494	1.50028	0.0563674	0.143379	1	1594	tags=33%, list=12%, signal=37%
HELLER_SILENCED_BY_METHYLATION_UP	HELLER_SILENCED_BY_METHYLATION_UP		256	0.314051	1.49921	0.0226843	0.144272	1	2143	tags=26%, list=16%, signal=30%
REACTOME_FATTY_ACYL_COA_BIOSYNTHESIS	REACTOME_FATTY_ACYL_COA_BIOSYNTHESIS		15	0.426858	1.49889	0.0420842	0.144349	1	723	tags=20%, list=5%, signal=21%
MCCLUNG_CREB1_TARGETS_DN	MCCLUNG_CREB1_TARGETS_DN		44	0.379084	1.49755	0.0305344	0.145479	1	1495	tags=18%, list=11%, signal=20%
VERRECCHIA_RESPONSE_TO_TGFB1_C2	VERRECCHIA_RESPONSE_TO_TGFB1_C2		24	0.416559	1.49668	0.0393701	0.146114	1	903	tags=17%, list=7%, signal=18%
SMITH_TERT_TARGETS_UP	SMITH_TERT_TARGETS_UP		133	0.399059	1.49576	0.0400802	0.146873	1	2864	tags=42%, list=21%, signal=53%
REACTOME_OXYGEN_DEPENDENT_PROLINE_HYDROXYLATION_OF_HYPOXIA_INDUCIBLE_FACTOR_ALPHA	REACTOME_OXYGEN_DEPENDENT_PROLINE_HYDROXYLATION_OF_HYPOXIA_INDUCIBLE_FACTOR_ALPHA		16	0.459417	1.49515	0.0425963	0.147229	1	1041	tags=31%, list=8%, signal=34%
SANSOM_APC_TARGETS_UP	SANSOM_APC_TARGETS_UP		92	0.327606	1.49486	0.00374532	0.147293	1	2518	tags=29%, list=19%, signal=36%
KANG_FLUOROURACIL_RESISTANCE_UP	KANG_FLUOROURACIL_RESISTANCE_UP		21	0.475898	1.49325	0.058	0.14879	1	2907	tags=43%, list=22%, signal=55%
STEIN_ESRRA_TARGETS_RESPONSIVE_TO_ESTROGEN_UP	STEIN_ESRRA_TARGETS_RESPONSIVE_TO_ESTROGEN_UP		27	0.469455	1.49281	0.0654206	0.148999	1	2821	tags=37%, list=21%, signal=47%
ZHANG_BREAST_CANCER_PROGENITORS_DN	ZHANG_BREAST_CANCER_PROGENITORS_DN		111	0.362767	1.49162	0.0155945	0.149977	1	1732	tags=23%, list=13%, signal=26%
REACTOME_GOLGI_ASSOCIATED_VESICLE_BIOGENESIS	REACTOME_GOLGI_ASSOCIATED_VESICLE_BIOGENESIS		42	0.420683	1.49149	0.0142276	0.149887	1	1368	tags=29%, list=10%, signal=32%
ST_T_CELL_SIGNAL_TRANSDUCTION	ST_T_CELL_SIGNAL_TRANSDUCTION		42	0.456823	1.4908	0.0859375	0.150364	1	1985	tags=45%, list=15%, signal=53%
SWEET_KRAS_ONCOGENIC_SIGNATURE	SWEET_KRAS_ONCOGENIC_SIGNATURE		80	0.425528	1.49069	0.0357143	0.150239	1	1540	tags=31%, list=12%, signal=35%
REACTOME_BASIGIN_INTERACTIONS	REACTOME_BASIGIN_INTERACTIONS		24	0.456636	1.49061	0.0630975	0.150087	1	3725	tags=50%, list=28%, signal=69%
GROSS_HYPOXIA_VIA_HIF1A_UP	GROSS_HYPOXIA_VIA_HIF1A_UP		59	0.417023	1.49037	0.0363636	0.150099	1	2451	tags=37%, list=18%, signal=45%
DARWICHE_SQUAMOUS_CELL_CARCINOMA_UP	DARWICHE_SQUAMOUS_CELL_CARCINOMA_UP		104	0.352627	1.49006	0.046875	0.150174	1	1765	tags=24%, list=13%, signal=27%
PENG_GLUCOSE_DEPRIVATION_DN	PENG_GLUCOSE_DEPRIVATION_DN		145	0.342641	1.48996	0.00787402	0.150025	1	2330	tags=32%, list=17%, signal=39%
ABRAHAM_ALPC_VS_MULTIPLE_MYELOMA_DN	ABRAHAM_ALPC_VS_MULTIPLE_MYELOMA_DN		19	0.517338	1.48958	0.0671937	0.150175	1	2491	tags=37%, list=19%, signal=45%
PID_IL2_STAT5PATHWAY	PID_IL2_STAT5PATHWAY		30	0.509815	1.48902	0.0989899	0.150588	1	1574	tags=37%, list=12%, signal=41%
ELVIDGE_HYPOXIA_UP	ELVIDGE_HYPOXIA_UP		146	0.34143	1.48877	0.0236364	0.150643	1	1193	tags=18%, list=9%, signal=19%
NIELSEN_GIST_AND_SYNOVIAL_SARCOMA_DN	NIELSEN_GIST_AND_SYNOVIAL_SARCOMA_DN		19	0.498895	1.48758	0.0495868	0.151631	1	357	tags=21%, list=3%, signal=22%
THUM_SYSTOLIC_HEART_FAILURE_UP	THUM_SYSTOLIC_HEART_FAILURE_UP		333	0.317749	1.48738	0.0126582	0.151591	1	2076	tags=28%, list=16%, signal=32%
PID_ANGIOPOIETINRECEPTOR_PATHWAY	PID_ANGIOPOIETINRECEPTOR_PATHWAY		49	0.379904	1.48733	0.0588235	0.151402	1	755	tags=16%, list=6%, signal=17%
ALCALAY_AML_BY_NPM1_LOCALIZATION_UP	ALCALAY_AML_BY_NPM1_LOCALIZATION_UP		126	0.328424	1.48707	0.00883392	0.151415	1	3045	tags=32%, list=23%, signal=41%
TAKEDA_TARGETS_OF_NUP98_HOXA9_FUSION_6HR_DN	TAKEDA_TARGETS_OF_NUP98_HOXA9_FUSION_6HR_DN		31	0.415797	1.48516	0.0537849	0.153183	1	3173	tags=52%, list=24%, signal=68%
BOSCO_INTERFERON_INDUCED_ANTIVIRAL_MODULE	BOSCO_INTERFERON_INDUCED_ANTIVIRAL_MODULE		55	0.603925	1.48451	0.153061	0.153624	1	2942	tags=62%, list=22%, signal=79%
WARTERS_RESPONSE_TO_IR_SKIN	WARTERS_RESPONSE_TO_IR_SKIN		49	0.363463	1.48428	0.0369004	0.153627	1	2730	tags=31%, list=20%, signal=38%
BILANGES_SERUM_AND_RAPAMYCIN_SENSITIVE_GENES	BILANGES_SERUM_AND_RAPAMYCIN_SENSITIVE_GENES		57	0.690831	1.48415	0.157113	0.153512	1	2522	tags=74%, list=19%, signal=91%
SARTIPY_BLUNTED_BY_INSULIN_RESISTANCE_UP	SARTIPY_BLUNTED_BY_INSULIN_RESISTANCE_UP		16	0.511456	1.48375	0.0854369	0.153688	1	2605	tags=69%, list=20%, signal=85%
BLALOCK_ALZHEIMERS_DISEASE_INCIPIENT_DN	BLALOCK_ALZHEIMERS_DISEASE_INCIPIENT_DN		157	0.398867	1.48334	0.063786	0.153877	1	2402	tags=37%, list=18%, signal=45%
BASAKI_YBX1_TARGETS_DN	BASAKI_YBX1_TARGETS_DN		255	0.27758	1.48299	0.0146789	0.153979	1	1429	tags=19%, list=11%, signal=21%
PID_CD8TCRPATHWAY	PID_CD8TCRPATHWAY		48	0.497622	1.48166	0.0892495	0.155194	1	2321	tags=52%, list=17%, signal=63%
WANG_RESPONSE_TO_GSK3_INHIBITOR_SB216763_DN	WANG_RESPONSE_TO_GSK3_INHIBITOR_SB216763_DN		260	0.304381	1.48023	0.0145985	0.156478	1	2385	tags=28%, list=18%, signal=33%
COLDREN_GEFITINIB_RESISTANCE_UP	COLDREN_GEFITINIB_RESISTANCE_UP		56	0.363425	1.47992	0.0489642	0.156572	1	2578	tags=34%, list=19%, signal=42%
SCIAN_INVERSED_TARGETS_OF_TP53_AND_TP73_DN	SCIAN_INVERSED_TARGETS_OF_TP53_AND_TP73_DN		26	0.473387	1.47908	0.0392927	0.157201	1	1584	tags=46%, list=12%, signal=52%
FORTSCHEGGER_PHF8_TARGETS_UP	FORTSCHEGGER_PHF8_TARGETS_UP		173	0.277825	1.47866	0.00358423	0.157363	1	1738	tags=18%, list=13%, signal=21%
PARK_TRETINOIN_RESPONSE_AND_PML_RARA_FUSION	PARK_TRETINOIN_RESPONSE_AND_PML_RARA_FUSION		30	0.512885	1.47856	0.0995851	0.157215	1	1732	tags=43%, list=13%, signal=50%
ZHAN_EARLY_DIFFERENTIATION_GENES_DN	ZHAN_EARLY_DIFFERENTIATION_GENES_DN		41	0.44144	1.47844	0.0244399	0.157119	1	1326	tags=32%, list=10%, signal=35%
ZHANG_TLX_TARGETS_36HR_DN	ZHANG_TLX_TARGETS_36HR_DN		133	0.306035	1.47819	0.0382409	0.157094	1	1757	tags=18%, list=13%, signal=21%
OSMAN_BLADDER_CANCER_UP	OSMAN_BLADDER_CANCER_UP		300	0.465221	1.47796	0.0501044	0.157059	1	1908	tags=38%, list=14%, signal=44%
YAO_TEMPORAL_RESPONSE_TO_PROGESTERONE_CLUSTER_5	YAO_TEMPORAL_RESPONSE_TO_PROGESTERONE_CLUSTER_5		27	0.406173	1.47738	0.0328467	0.157439	1	1584	tags=30%, list=12%, signal=34%
STAMBOLSKY_TARGETS_OF_MUTATED_TP53_UP	STAMBOLSKY_TARGETS_OF_MUTATED_TP53_UP		35	0.37212	1.4773	0.0330739	0.157269	1	1299	tags=23%, list=10%, signal=25%
AMUNDSON_RESPONSE_TO_ARSENITE	AMUNDSON_RESPONSE_TO_ARSENITE		184	0.342915	1.47673	0.0162602	0.157659	1	1584	tags=26%, list=12%, signal=29%
KEGG_APOPTOSIS	KEGG_APOPTOSIS		78	0.444947	1.47597	0.0882957	0.158347	1	2089	tags=41%, list=16%, signal=48%
MARTINEZ_RB1_TARGETS_DN	MARTINEZ_RB1_TARGETS_DN		399	0.279117	1.47581	0.0113208	0.15828	1	2369	tags=26%, list=18%, signal=30%
FARMER_BREAST_CANCER_CLUSTER_1	FARMER_BREAST_CANCER_CLUSTER_1		37	0.641738	1.47524	0.137725	0.15864	1	2114	tags=57%, list=16%, signal=67%
MARTORIATI_MDM4_TARGETS_NEUROEPITHELIUM_UP	MARTORIATI_MDM4_TARGETS_NEUROEPITHELIUM_UP		127	0.31312	1.47388	0.0242991	0.159935	1	2499	tags=28%, list=19%, signal=34%
AUNG_GASTRIC_CANCER	AUNG_GASTRIC_CANCER		42	0.360171	1.47266	0.0293578	0.160988	1	1266	tags=19%, list=10%, signal=21%
LEI_MYB_TARGETS	LEI_MYB_TARGETS		297	0.312966	1.47259	0.03861	0.160822	1	1807	tags=23%, list=14%, signal=26%
RHODES_CANCER_META_SIGNATURE	RHODES_CANCER_META_SIGNATURE		54	0.522124	1.47209	0.0903614	0.161162	1	2736	tags=50%, list=21%, signal=63%
KEEN_RESPONSE_TO_ROSIGLITAZONE_DN	KEEN_RESPONSE_TO_ROSIGLITAZONE_DN		92	0.337802	1.47025	0.0152964	0.163094	1	754	tags=20%, list=6%, signal=21%
WHITEHURST_PACLITAXEL_SENSITIVITY	WHITEHURST_PACLITAXEL_SENSITIVITY		16	0.502643	1.46992	0.077381	0.16317	1	555	tags=13%, list=4%, signal=13%
JEON_SMAD6_TARGETS_UP	JEON_SMAD6_TARGETS_UP		20	0.459422	1.46972	0.0528302	0.163168	1	1799	tags=30%, list=14%, signal=35%
YANAGIHARA_ESX1_TARGETS	YANAGIHARA_ESX1_TARGETS		27	0.469419	1.46928	0.0669216	0.163411	1	1943	tags=30%, list=15%, signal=35%
PID_EPHA_FWDPATHWAY	PID_EPHA_FWDPATHWAY		30	0.445138	1.46922	0.0735849	0.163231	1	1234	tags=23%, list=9%, signal=26%
TONKS_TARGETS_OF_RUNX1_RUNX1T1_FUSION_MONOCYTE_UP	TONKS_TARGETS_OF_RUNX1_RUNX1T1_FUSION_MONOCYTE_UP		174	0.422314	1.46896	0.0242915	0.163244	1	3094	tags=44%, list=23%, signal=57%
PECE_MAMMARY_STEM_CELL_UP	PECE_MAMMARY_STEM_CELL_UP		96	0.36029	1.46884	0.038	0.163109	1	1546	tags=25%, list=12%, signal=28%
TONKS_TARGETS_OF_RUNX1_RUNX1T1_FUSION_GRANULOCYTE_UP	TONKS_TARGETS_OF_RUNX1_RUNX1T1_FUSION_GRANULOCYTE_UP		49	0.380837	1.46845	0.0346154	0.163276	1	3186	tags=35%, list=24%, signal=45%
REACTOME_FORMATION_OF_THE_TERNARY_COMPLEX_AND_SUBSEQUENTLY_THE_43S_COMPLEX	REACTOME_FORMATION_OF_THE_TERNARY_COMPLEX_AND_SUBSEQUENTLY_THE_43S_COMPLEX		35	0.765382	1.46827	0.126338	0.163208	1	2438	tags=86%, list=18%, signal=105%
PID_CD8TCRDOWNSTREAMPATHWAY	PID_CD8TCRDOWNSTREAMPATHWAY		61	0.370193	1.46824	0.0931559	0.162984	1	2007	tags=38%, list=15%, signal=44%
REACTOME_ACTIVATED_TLR4_SIGNALLING	REACTOME_ACTIVATED_TLR4_SIGNALLING		79	0.441446	1.46732	0.0585774	0.163739	1	1355	tags=33%, list=10%, signal=36%
CHICAS_RB1_TARGETS_SENESCENT	CHICAS_RB1_TARGETS_SENESCENT		422	0.283467	1.46669	0.0275735	0.164113	1	1873	tags=21%, list=14%, signal=23%
WESTON_VEGFA_TARGETS_3HR	WESTON_VEGFA_TARGETS_3HR		69	0.353892	1.4661	0.0259259	0.164469	1	806	tags=14%, list=6%, signal=15%
CHNG_MULTIPLE_MYELOMA_HYPERPLOID_UP	CHNG_MULTIPLE_MYELOMA_HYPERPLOID_UP		44	0.695438	1.46449	0.167742	0.16602	1	2226	tags=75%, list=17%, signal=90%
LIM_MAMMARY_LUMINAL_PROGENITOR_UP	LIM_MAMMARY_LUMINAL_PROGENITOR_UP		39	0.43868	1.46442	0.0358491	0.165847	1	544	tags=15%, list=4%, signal=16%
REACTOME_TCR_SIGNALING	REACTOME_TCR_SIGNALING		45	0.518915	1.46424	0.091858	0.165782	1	2144	tags=51%, list=16%, signal=61%
BYSTROEM_CORRELATED_WITH_IL5_DN	BYSTROEM_CORRELATED_WITH_IL5_DN		60	0.4577	1.46309	0.0268041	0.166835	1	1561	tags=30%, list=12%, signal=34%
LIAN_LIPA_TARGETS_3M	LIAN_LIPA_TARGETS_3M		48	0.472283	1.46251	0.062249	0.167241	1	3020	tags=58%, list=23%, signal=75%
CHEN_LVAD_SUPPORT_OF_FAILING_HEART_DN	CHEN_LVAD_SUPPORT_OF_FAILING_HEART_DN		41	0.374549	1.46232	0.0228571	0.167195	1	1409	tags=22%, list=11%, signal=24%
BHATI_G2M_ARREST_BY_2METHOXYESTRADIOL_UP	BHATI_G2M_ARREST_BY_2METHOXYESTRADIOL_UP		89	0.316952	1.46221	0.0287356	0.167087	1	1836	tags=24%, list=14%, signal=27%
SHIN_B_CELL_LYMPHOMA_CLUSTER_3	SHIN_B_CELL_LYMPHOMA_CLUSTER_3		25	0.436389	1.4621	0.0939335	0.16693	1	1234	tags=32%, list=9%, signal=35%
GENTLES_LEUKEMIC_STEM_CELL_UP	GENTLES_LEUKEMIC_STEM_CELL_UP		21	0.450138	1.4613	0.0812854	0.1676	1	854	tags=24%, list=6%, signal=25%
MAGRANGEAS_MULTIPLE_MYELOMA_IGLL_VS_IGLK_UP	MAGRANGEAS_MULTIPLE_MYELOMA_IGLL_VS_IGLK_UP		37	0.387998	1.46115	0.0355805	0.1675	1	2427	tags=30%, list=18%, signal=36%
TANG_SENESCENCE_TP53_TARGETS_UP	TANG_SENESCENCE_TP53_TARGETS_UP		30	0.456985	1.46091	0.0503731	0.16752	1	1468	tags=20%, list=11%, signal=22%
UROSEVIC_RESPONSE_TO_IMIQUIMOD	UROSEVIC_RESPONSE_TO_IMIQUIMOD		22	0.674786	1.46036	0.162978	0.167907	1	2629	tags=59%, list=20%, signal=73%
RODRIGUES_THYROID_CARCINOMA_POORLY_DIFFERENTIATED_UP	RODRIGUES_THYROID_CARCINOMA_POORLY_DIFFERENTIATED_UP		450	0.344694	1.45926	0.0858896	0.168837	1	2794	tags=33%, list=21%, signal=41%
LABBE_WNT3A_TARGETS_DN	LABBE_WNT3A_TARGETS_DN		79	0.349055	1.4589	0.0145455	0.168991	1	606	tags=14%, list=5%, signal=15%
KEGG_RNA_DEGRADATION	KEGG_RNA_DEGRADATION		42	0.506888	1.45885	0.0580913	0.168802	1	3345	tags=52%, list=25%, signal=70%
REACTOME_SRP_DEPENDENT_COTRANSLATIONAL_PROTEIN_TARGETING_TO_MEMBRANE	REACTOME_SRP_DEPENDENT_COTRANSLATIONAL_PROTEIN_TARGETING_TO_MEMBRANE		97	0.723684	1.45844	0.153017	0.169019	1	2326	tags=74%, list=17%, signal=89%
MULLIGAN_NTF3_SIGNALING_VIA_INSR_AND_IGF1R_UP	MULLIGAN_NTF3_SIGNALING_VIA_INSR_AND_IGF1R_UP		20	0.520566	1.45823	0.0509165	0.168993	1	2385	tags=50%, list=18%, signal=61%
BROWNE_HCMV_INFECTION_4HR_UP	BROWNE_HCMV_INFECTION_4HR_UP		51	0.378968	1.4582	0.0744879	0.168775	1	971	tags=20%, list=7%, signal=21%
BROWNE_HCMV_INFECTION_16HR_UP	BROWNE_HCMV_INFECTION_16HR_UP		198	0.301141	1.45767	0.0415094	0.169172	1	2483	tags=34%, list=19%, signal=41%
KEGG_PROTEIN_EXPORT	KEGG_PROTEIN_EXPORT		17	0.727876	1.45662	0.10148	0.170229	1	1994	tags=71%, list=15%, signal=83%
WANG_HCP_PROSTATE_CANCER	WANG_HCP_PROSTATE_CANCER		98	0.313795	1.45639	0.0311355	0.170241	1	1584	tags=21%, list=12%, signal=24%
RUTELLA_RESPONSE_TO_HGF_UP	RUTELLA_RESPONSE_TO_HGF_UP		370	0.478673	1.45621	0.0244399	0.17016	1	2953	tags=51%, list=22%, signal=64%
CHEN_ETV5_TARGETS_SERTOLI	CHEN_ETV5_TARGETS_SERTOLI		20	0.451056	1.4557	0.0694445	0.170476	1	1246	tags=20%, list=9%, signal=22%
REACTOME_SIGNALLING_BY_NGF	REACTOME_SIGNALLING_BY_NGF		189	0.313572	1.45461	0.0462777	0.171562	1	1174	tags=18%, list=9%, signal=19%
DORSAM_HOXA9_TARGETS_DN	DORSAM_HOXA9_TARGETS_DN		31	0.42643	1.45447	0.0829959	0.171467	1	735	tags=23%, list=6%, signal=24%
FRASOR_RESPONSE_TO_ESTRADIOL_DN	FRASOR_RESPONSE_TO_ESTRADIOL_DN		77	0.334493	1.45343	0.0196078	0.172381	1	627	tags=12%, list=5%, signal=12%
PID_IL4_2PATHWAY	PID_IL4_2PATHWAY		59	0.366625	1.45137	0.072549	0.174478	1	882	tags=20%, list=7%, signal=22%
REACTOME_RIG_I_MDA5_MEDIATED_INDUCTION_OF_IFN_ALPHA_BETA_PATHWAYS	REACTOME_RIG_I_MDA5_MEDIATED_INDUCTION_OF_IFN_ALPHA_BETA_PATHWAYS		63	0.406369	1.45088	0.13215	0.17476	1	1078	tags=27%, list=8%, signal=29%
ST_B_CELL_ANTIGEN_RECEPTOR	ST_B_CELL_ANTIGEN_RECEPTOR		39	0.440963	1.45074	0.0752033	0.174692	1	974	tags=28%, list=7%, signal=30%
RAMALHO_STEMNESS_UP	RAMALHO_STEMNESS_UP		158	0.405123	1.45069	0.063786	0.174495	1	1890	tags=29%, list=14%, signal=34%
SENGUPTA_NASOPHARYNGEAL_CARCINOMA_WITH_LMP1_UP	SENGUPTA_NASOPHARYNGEAL_CARCINOMA_WITH_LMP1_UP		279	0.305082	1.45057	0.0409357	0.174396	1	1907	tags=21%, list=14%, signal=24%
GARY_CD5_TARGETS_DN	GARY_CD5_TARGETS_DN		315	0.440272	1.45056	0.0785124	0.174148	1	2684	tags=39%, list=20%, signal=48%
BIOCARTA_MITOCHONDRIA_PATHWAY	BIOCARTA_MITOCHONDRIA_PATHWAY		18	0.512546	1.45037	0.0748988	0.174107	1	2089	tags=50%, list=16%, signal=59%
HENDRICKS_SMARCA4_TARGETS_DN	HENDRICKS_SMARCA4_TARGETS_DN		43	0.351021	1.45034	0.0425926	0.17389	1	2578	tags=37%, list=19%, signal=46%
REACTOME_3_UTR_MEDIATED_TRANSLATIONAL_REGULATION	REACTOME_3_UTR_MEDIATED_TRANSLATIONAL_REGULATION		85	0.746877	1.44927	0.148707	0.174812	1	2615	tags=81%, list=20%, signal=100%
SHETH_LIVER_CANCER_VS_TXNIP_LOSS_PAM2	SHETH_LIVER_CANCER_VS_TXNIP_LOSS_PAM2		115	0.309195	1.44896	0.021164	0.174904	1	1211	tags=14%, list=9%, signal=15%
HOSHIDA_LIVER_CANCER_SUBCLASS_S1	HOSHIDA_LIVER_CANCER_SUBCLASS_S1		223	0.345515	1.44803	0.0458167	0.175738	1	1755	tags=28%, list=13%, signal=32%
BERENJENO_TRANSFORMED_BY_RHOA_UP	BERENJENO_TRANSFORMED_BY_RHOA_UP		427	0.348117	1.44717	0.0482897	0.176498	1	2456	tags=31%, list=18%, signal=37%
PELLICCIOTTA_HDAC_IN_ANTIGEN_PRESENTATION_UP	PELLICCIOTTA_HDAC_IN_ANTIGEN_PRESENTATION_UP		53	0.521034	1.4467	0.093617	0.176809	1	1952	tags=42%, list=15%, signal=48%
PENG_RAPAMYCIN_RESPONSE_DN	PENG_RAPAMYCIN_RESPONSE_DN		216	0.518593	1.4461	0.12831	0.177312	1	2797	tags=55%, list=21%, signal=69%
SPIELMAN_LYMPHOBLAST_EUROPEAN_VS_ASIAN_2FC_DN	SPIELMAN_LYMPHOBLAST_EUROPEAN_VS_ASIAN_2FC_DN		19	0.454484	1.44545	0.0749507	0.177805	1	1518	tags=37%, list=11%, signal=42%
WHITFIELD_CELL_CYCLE_M_G1	WHITFIELD_CELL_CYCLE_M_G1		108	0.3599	1.4449	0.0489796	0.178192	1	2300	tags=35%, list=17%, signal=42%
KEGG_CHRONIC_MYELOID_LEUKEMIA	KEGG_CHRONIC_MYELOID_LEUKEMIA		71	0.414276	1.44456	0.0617284	0.17833	1	1049	tags=24%, list=8%, signal=26%
YAGI_AML_WITH_T_8_21_TRANSLOCATION	YAGI_AML_WITH_T_8_21_TRANSLOCATION		327	0.284917	1.44438	0.00775194	0.178284	1	1901	tags=24%, list=14%, signal=27%
BIOCARTA_CDMAC_PATHWAY	BIOCARTA_CDMAC_PATHWAY		15	0.492507	1.44388	0.088	0.178634	1	957	tags=40%, list=7%, signal=43%
REACTOME_ANTIGEN_PRESENTATION_FOLDING_ASSEMBLY_AND_PEPTIDE_LOADING_OF_CLASS_I_MHC	REACTOME_ANTIGEN_PRESENTATION_FOLDING_ASSEMBLY_AND_PEPTIDE_LOADING_OF_CLASS_I_MHC		18	0.596422	1.44375	0.120163	0.17853	1	1677	tags=50%, list=13%, signal=57%
MENSSEN_MYC_TARGETS	MENSSEN_MYC_TARGETS		45	0.593417	1.44303	0.0444444	0.179072	1	3010	tags=67%, list=23%, signal=86%
MURAKAMI_UV_RESPONSE_6HR_UP	MURAKAMI_UV_RESPONSE_6HR_UP		34	0.375611	1.44215	0.0621242	0.179835	1	2466	tags=29%, list=19%, signal=36%
HU_GENOTOXIN_ACTION_DIRECT_VS_INDIRECT_24HR	HU_GENOTOXIN_ACTION_DIRECT_VS_INDIRECT_24HR		41	0.457649	1.44211	0.0922131	0.179612	1	1635	tags=34%, list=12%, signal=39%
REACTOME_G1_PHASE	REACTOME_G1_PHASE		33	0.385244	1.44142	0.0548204	0.180163	1	1122	tags=21%, list=8%, signal=23%
REACTOME_GROWTH_HORMONE_RECEPTOR_SIGNALING	REACTOME_GROWTH_HORMONE_RECEPTOR_SIGNALING		24	0.475941	1.44134	0.0951456	0.17998	1	1035	tags=38%, list=8%, signal=41%
BOWIE_RESPONSE_TO_TAMOXIFEN	BOWIE_RESPONSE_TO_TAMOXIFEN		17	0.709129	1.44129	0.141104	0.179763	1	3011	tags=76%, list=23%, signal=99%
BAKER_HEMATOPOIESIS_STAT3_TARGETS	BAKER_HEMATOPOIESIS_STAT3_TARGETS		15	0.470396	1.44125	0.0917969	0.179552	1	131	tags=20%, list=1%, signal=20%
ELLWOOD_MYC_TARGETS_DN	ELLWOOD_MYC_TARGETS_DN		27	0.43586	1.44124	0.0553279	0.179306	1	999	tags=26%, list=7%, signal=28%
HAN_SATB1_TARGETS_DN	HAN_SATB1_TARGETS_DN		377	0.271795	1.44073	0.0217391	0.179605	1	1268	tags=16%, list=10%, signal=17%
VALK_AML_WITH_FLT3_ITD	VALK_AML_WITH_FLT3_ITD		35	0.419513	1.4403	0.03125	0.179877	1	2752	tags=29%, list=21%, signal=36%
BRACHAT_RESPONSE_TO_CISPLATIN	BRACHAT_RESPONSE_TO_CISPLATIN		17	0.506193	1.44026	0.0616016	0.17966	1	385	tags=29%, list=3%, signal=30%
REACTOME_NETRIN1_SIGNALING	REACTOME_NETRIN1_SIGNALING		30	0.411578	1.44001	0.0387454	0.179717	1	1816	tags=20%, list=14%, signal=23%
KYNG_ENVIRONMENTAL_STRESS_RESPONSE_NOT_BY_UV_IN_OLD	KYNG_ENVIRONMENTAL_STRESS_RESPONSE_NOT_BY_UV_IN_OLD		18	0.42684	1.43979	0.0403846	0.179702	1	430	tags=17%, list=3%, signal=17%
ZHENG_RESPONSE_TO_ARSENITE_UP	ZHENG_RESPONSE_TO_ARSENITE_UP		16	0.527256	1.43969	0.10559	0.179571	1	2064	tags=56%, list=15%, signal=66%
REACTOME_ACTIVATION_OF_NF_KAPPAB_IN_B_CELLS	REACTOME_ACTIVATION_OF_NF_KAPPAB_IN_B_CELLS		56	0.597982	1.43936	0.150215	0.179687	1	1979	tags=48%, list=15%, signal=56%
ONDER_CDH1_TARGETS_3_DN	ONDER_CDH1_TARGETS_3_DN		50	0.441456	1.43931	0.0698113	0.179476	1	1734	tags=28%, list=13%, signal=32%
REACTOME_INTERFERON_SIGNALING	REACTOME_INTERFERON_SIGNALING		138	0.394211	1.43901	0.125	0.179622	1	2114	tags=33%, list=16%, signal=39%
AZARE_STAT3_TARGETS	AZARE_STAT3_TARGETS		20	0.391214	1.43862	0.0632411	0.179862	1	615	tags=20%, list=5%, signal=21%
LUI_TARGETS_OF_PAX8_PPARG_FUSION	LUI_TARGETS_OF_PAX8_PPARG_FUSION		26	0.608013	1.43854	0.152361	0.179704	1	2020	tags=65%, list=15%, signal=77%
ENK_UV_RESPONSE_EPIDERMIS_DN	ENK_UV_RESPONSE_EPIDERMIS_DN		465	0.287591	1.43773	0.0186567	0.180408	1	1443	tags=18%, list=11%, signal=20%
SIG_PIP3_SIGNALING_IN_B_LYMPHOCYTES	SIG_PIP3_SIGNALING_IN_B_LYMPHOCYTES		33	0.428031	1.43751	0.0934959	0.180424	1	2405	tags=39%, list=18%, signal=48%
LEE_LIVER_CANCER_MYC_UP	LEE_LIVER_CANCER_MYC_UP		52	0.386079	1.43723	0.114504	0.18051	1	3039	tags=46%, list=23%, signal=60%
CROMER_TUMORIGENESIS_UP	CROMER_TUMORIGENESIS_UP		60	0.399377	1.43705	0.0623853	0.180473	1	1509	tags=17%, list=11%, signal=19%
TARTE_PLASMA_CELL_VS_B_LYMPHOCYTE_UP	TARTE_PLASMA_CELL_VS_B_LYMPHOCYTE_UP		72	0.440327	1.437	0.121951	0.180272	1	2240	tags=43%, list=17%, signal=51%
NOJIMA_SFRP2_TARGETS_UP	NOJIMA_SFRP2_TARGETS_UP		27	0.390751	1.43655	0.0612245	0.180517	1	2405	tags=41%, list=18%, signal=50%
BEGUM_TARGETS_OF_PAX3_FOXO1_FUSION_DN	BEGUM_TARGETS_OF_PAX3_FOXO1_FUSION_DN		41	0.402657	1.43636	0.0494506	0.180502	1	442	tags=10%, list=3%, signal=10%
DAVICIONI_TARGETS_OF_PAX_FOXO1_FUSIONS_UP	DAVICIONI_TARGETS_OF_PAX_FOXO1_FUSIONS_UP		233	0.300722	1.43599	0.036036	0.18068	1	1171	tags=16%, list=9%, signal=18%
MEINHOLD_OVARIAN_CANCER_LOW_GRADE_UP	MEINHOLD_OVARIAN_CANCER_LOW_GRADE_UP		15	0.545915	1.43596	0.0603622	0.180444	1	110	tags=20%, list=1%, signal=20%
PID_EPOPATHWAY	PID_EPOPATHWAY		34	0.429458	1.43588	0.0638298	0.180303	1	882	tags=21%, list=7%, signal=22%
YAGI_AML_WITH_INV_16_TRANSLOCATION	YAGI_AML_WITH_INV_16_TRANSLOCATION		376	0.262749	1.435	0.0390335	0.181058	1	2255	tags=23%, list=17%, signal=27%
REACTOME_NFKB_AND_MAP_KINASES_ACTIVATION_MEDIATED_BY_TLR4_SIGNALING_REPERTOIRE	REACTOME_NFKB_AND_MAP_KINASES_ACTIVATION_MEDIATED_BY_TLR4_SIGNALING_REPERTOIRE		61	0.409371	1.43458	0.0469388	0.181295	1	1278	tags=28%, list=10%, signal=31%
WAMUNYOKOLI_OVARIAN_CANCER_GRADES_1_2_UP	WAMUNYOKOLI_OVARIAN_CANCER_GRADES_1_2_UP		92	0.307336	1.43447	0.0393996	0.181164	1	1816	tags=23%, list=14%, signal=26%
WANG_CISPLATIN_RESPONSE_AND_XPC_DN	WANG_CISPLATIN_RESPONSE_AND_XPC_DN		195	0.330639	1.43315	0.0490196	0.182458	1	2377	tags=30%, list=18%, signal=36%
MARIADASON_RESPONSE_TO_CURCUMIN_SULINDAC_5	MARIADASON_RESPONSE_TO_CURCUMIN_SULINDAC_5		21	0.438949	1.43307	0.0807087	0.182295	1	1663	tags=38%, list=12%, signal=43%
HELLER_HDAC_TARGETS_SILENCED_BY_METHYLATION_DN	HELLER_HDAC_TARGETS_SILENCED_BY_METHYLATION_DN		244	0.328772	1.43303	0.0461847	0.182087	1	2476	tags=37%, list=19%, signal=44%
REACTOME_NONSENSE_MEDIATED_DECAY_ENHANCED_BY_THE_EXON_JUNCTION_COMPLEX	REACTOME_NONSENSE_MEDIATED_DECAY_ENHANCED_BY_THE_EXON_JUNCTION_COMPLEX		95	0.674863	1.43065	0.191579	0.184698	1	2697	tags=75%, list=20%, signal=93%
GAUSSMANN_MLL_AF4_FUSION_TARGETS_C_UP	GAUSSMANN_MLL_AF4_FUSION_TARGETS_C_UP		120	0.293038	1.4305	0.0536044	0.184609	1	2078	tags=27%, list=16%, signal=31%
SU_THYMUS	SU_THYMUS		19	0.445595	1.43049	0.11597	0.184361	1	2344	tags=37%, list=18%, signal=45%
REACTOME_GLUCONEOGENESIS	REACTOME_GLUCONEOGENESIS		30	0.43582	1.43048	0.100935	0.184125	1	3516	tags=53%, list=26%, signal=72%
CHEN_LVAD_SUPPORT_OF_FAILING_HEART_UP	CHEN_LVAD_SUPPORT_OF_FAILING_HEART_UP		94	0.341321	1.42971	0.0615672	0.184806	1	2335	tags=33%, list=18%, signal=40%
BIOCARTA_PROTEASOME_PATHWAY	BIOCARTA_PROTEASOME_PATHWAY		26	0.676789	1.4295	0.128205	0.184809	1	1798	tags=62%, list=13%, signal=71%
PID_TNFPATHWAY	PID_TNFPATHWAY		41	0.444264	1.42934	0.110891	0.184748	1	1631	tags=41%, list=12%, signal=47%
PURBEY_TARGETS_OF_CTBP1_AND_SATB1_UP	PURBEY_TARGETS_OF_CTBP1_AND_SATB1_UP		66	0.329007	1.42924	0.0509434	0.1846	1	1577	tags=23%, list=12%, signal=26%
LINDSTEDT_DENDRITIC_CELL_MATURATION_C	LINDSTEDT_DENDRITIC_CELL_MATURATION_C		62	0.368291	1.42848	0.0891089	0.185221	1	1584	tags=24%, list=12%, signal=27%
KEGG_P53_SIGNALING_PATHWAY	KEGG_P53_SIGNALING_PATHWAY		59	0.323215	1.42832	0.0578358	0.18515	1	1375	tags=19%, list=10%, signal=21%
REACTOME_UNFOLDED_PROTEIN_RESPONSE	REACTOME_UNFOLDED_PROTEIN_RESPONSE		70	0.4163	1.42807	0.0742972	0.185164	1	2040	tags=34%, list=15%, signal=40%
KRASNOSELSKAYA_ILF3_TARGETS_UP	KRASNOSELSKAYA_ILF3_TARGETS_UP		37	0.47876	1.42753	0.157143	0.185501	1	1498	tags=32%, list=11%, signal=36%
REACTOME_TOLL_RECEPTOR_CASCADES	REACTOME_TOLL_RECEPTOR_CASCADES		97	0.403596	1.42721	0.0356394	0.185662	1	1355	tags=30%, list=10%, signal=33%
UEDA_PERIFERAL_CLOCK	UEDA_PERIFERAL_CLOCK		123	0.303537	1.42693	0.0558767	0.185753	1	1884	tags=30%, list=14%, signal=35%
KIM_MYC_AMPLIFICATION_TARGETS_DN	KIM_MYC_AMPLIFICATION_TARGETS_DN		60	0.336084	1.42585	0.094162	0.186737	1	1655	tags=22%, list=12%, signal=25%
SHAFFER_IRF4_TARGETS_IN_ACTIVATED_B_LYMPHOCYTE	SHAFFER_IRF4_TARGETS_IN_ACTIVATED_B_LYMPHOCYTE		72	0.444692	1.42485	0.06639	0.187732	1	1753	tags=35%, list=13%, signal=40%
SIG_CD40PATHWAYMAP	SIG_CD40PATHWAYMAP		33	0.42629	1.42456	0.102459	0.187841	1	1355	tags=27%, list=10%, signal=30%
WAMUNYOKOLI_OVARIAN_CANCER_GRADES_1_2_DN	WAMUNYOKOLI_OVARIAN_CANCER_GRADES_1_2_DN		50	0.350778	1.42455	0.0391791	0.187603	1	1052	tags=22%, list=8%, signal=24%
FIGUEROA_AML_METHYLATION_CLUSTER_1_DN	FIGUEROA_AML_METHYLATION_CLUSTER_1_DN		30	0.381862	1.42378	0.0662768	0.18825	1	1007	tags=20%, list=8%, signal=22%
KORKOLA_SEMINOMA_UP	KORKOLA_SEMINOMA_UP		31	0.378774	1.42354	0.06	0.188294	1	812	tags=16%, list=6%, signal=17%
NAM_FXYD5_TARGETS_DN	NAM_FXYD5_TARGETS_DN		16	0.667	1.42298	0.068323	0.188754	1	3025	tags=75%, list=23%, signal=97%
LEIN_MEDULLA_MARKERS	LEIN_MEDULLA_MARKERS		61	0.363295	1.42288	0.0559702	0.188638	1	2102	tags=28%, list=16%, signal=33%
PID_CASPASE_PATHWAY	PID_CASPASE_PATHWAY		49	0.421289	1.42241	0.107071	0.188953	1	2494	tags=47%, list=19%, signal=58%
SENGUPTA_NASOPHARYNGEAL_CARCINOMA_UP	SENGUPTA_NASOPHARYNGEAL_CARCINOMA_UP		215	0.349319	1.42202	0.0882918	0.189182	1	2174	tags=26%, list=16%, signal=30%
SMIRNOV_RESPONSE_TO_IR_6HR_UP	SMIRNOV_RESPONSE_TO_IR_6HR_UP		137	0.297001	1.42172	0.034296	0.189287	1	1799	tags=21%, list=14%, signal=24%
GOLDRATH_HOMEOSTATIC_PROLIFERATION	GOLDRATH_HOMEOSTATIC_PROLIFERATION		127	0.433134	1.42109	0.0662526	0.189853	1	2439	tags=39%, list=18%, signal=48%
NIKOLSKY_BREAST_CANCER_8Q23_Q24_AMPLICON	NIKOLSKY_BREAST_CANCER_8Q23_Q24_AMPLICON		83	0.339918	1.42089	0.0673077	0.189847	1	2632	tags=25%, list=20%, signal=31%
JOHNSTONE_PARVB_TARGETS_1_DN	JOHNSTONE_PARVB_TARGETS_1_DN		39	0.34059	1.41946	0.0584906	0.191333	1	2186	tags=33%, list=16%, signal=40%
HOFFMANN_SMALL_PRE_BII_TO_IMMATURE_B_LYMPHOCYTE_DN	HOFFMANN_SMALL_PRE_BII_TO_IMMATURE_B_LYMPHOCYTE_DN		43	0.384556	1.41933	0.0754717	0.191265	1	1722	tags=28%, list=13%, signal=32%
PELLICCIOTTA_HDAC_IN_ANTIGEN_PRESENTATION_DN	PELLICCIOTTA_HDAC_IN_ANTIGEN_PRESENTATION_DN		45	0.580169	1.41918	0.149474	0.191205	1	1716	tags=51%, list=13%, signal=58%
INGA_TP53_TARGETS	INGA_TP53_TARGETS		16	0.492594	1.41796	0.0612648	0.192475	1	27	tags=13%, list=0%, signal=13%
NAGASHIMA_NRG1_SIGNALING_DN	NAGASHIMA_NRG1_SIGNALING_DN		47	0.345761	1.41777	0.0499109	0.192456	1	1294	tags=17%, list=10%, signal=19%
WANG_IMMORTALIZED_BY_HOXA9_AND_MEIS1_DN	WANG_IMMORTALIZED_BY_HOXA9_AND_MEIS1_DN		20	0.429334	1.41679	0.0873786	0.19343	1	1903	tags=35%, list=14%, signal=41%
ST_INTERLEUKIN_4_PATHWAY	ST_INTERLEUKIN_4_PATHWAY		26	0.456283	1.41648	0.08	0.193544	1	882	tags=31%, list=7%, signal=33%
DEMAGALHAES_AGING_UP	DEMAGALHAES_AGING_UP		43	0.365251	1.41558	0.0745968	0.194361	1	1246	tags=33%, list=9%, signal=36%
NAKAMURA_CANCER_MICROENVIRONMENT_DN	NAKAMURA_CANCER_MICROENVIRONMENT_DN		37	0.419693	1.41546	0.0924855	0.19425	1	2419	tags=35%, list=18%, signal=43%
HOSHIDA_LIVER_CANCER_LATE_RECURRENCE_UP	HOSHIDA_LIVER_CANCER_LATE_RECURRENCE_UP		53	0.342416	1.41513	0.0851064	0.194414	1	1755	tags=28%, list=13%, signal=32%
ONGUSAHA_TP53_TARGETS	ONGUSAHA_TP53_TARGETS		34	0.373998	1.41505	0.0613027	0.194257	1	2804	tags=32%, list=21%, signal=41%
MAHAJAN_RESPONSE_TO_IL1A_UP	MAHAJAN_RESPONSE_TO_IL1A_UP		78	0.343683	1.41479	0.0613383	0.194353	1	1760	tags=23%, list=13%, signal=26%
IWANAGA_CARCINOGENESIS_BY_KRAS_UP	IWANAGA_CARCINOGENESIS_BY_KRAS_UP		110	0.293353	1.41298	0.0294118	0.196273	1	1470	tags=15%, list=11%, signal=17%
ZHAN_MULTIPLE_MYELOMA_LB_UP	ZHAN_MULTIPLE_MYELOMA_LB_UP		26	0.402028	1.41296	0.0928571	0.196033	1	1661	tags=31%, list=12%, signal=35%
KIM_GERMINAL_CENTER_T_HELPER_UP	KIM_GERMINAL_CENTER_T_HELPER_UP		50	0.398152	1.41211	0.0442656	0.196879	1	1498	tags=22%, list=11%, signal=25%
REACTOME_MYD88_MAL_CASCADE_INITIATED_ON_PLASMA_MEMBRANE	REACTOME_MYD88_MAL_CASCADE_INITIATED_ON_PLASMA_MEMBRANE		70	0.415928	1.41121	0.0756303	0.197747	1	1278	tags=30%, list=10%, signal=33%
GROSS_HYPOXIA_VIA_ELK3_ONLY_UP	GROSS_HYPOXIA_VIA_ELK3_ONLY_UP		33	0.429124	1.4111	0.111765	0.19762	1	465	tags=21%, list=3%, signal=22%
RODWELL_AGING_KIDNEY_UP	RODWELL_AGING_KIDNEY_UP		337	0.300295	1.41071	0.05	0.197863	1	1518	tags=23%, list=11%, signal=25%
RUAN_RESPONSE_TO_TNF_TROGLITAZONE_UP	RUAN_RESPONSE_TO_TNF_TROGLITAZONE_UP		17	0.470578	1.4103	0.0862069	0.198118	1	1677	tags=41%, list=13%, signal=47%
REACTOME_IRON_UPTAKE_AND_TRANSPORT	REACTOME_IRON_UPTAKE_AND_TRANSPORT		28	0.414322	1.40959	0.106212	0.198751	1	477	tags=18%, list=4%, signal=18%
SANSOM_APC_TARGETS	SANSOM_APC_TARGETS		136	0.328529	1.40902	0.0363636	0.199203	1	2532	tags=25%, list=19%, signal=31%
REACTOME_NEGATIVE_REGULATORS_OF_RIG_I_MDA5_SIGNALING	REACTOME_NEGATIVE_REGULATORS_OF_RIG_I_MDA5_SIGNALING		23	0.561872	1.40901	0.154004	0.19896	1	2306	tags=57%, list=17%, signal=68%
EHLERS_ANEUPLOIDY_UP	EHLERS_ANEUPLOIDY_UP		31	0.431837	1.40824	0.105051	0.199708	1	1113	tags=23%, list=8%, signal=25%
TSENG_IRS1_TARGETS_UP	TSENG_IRS1_TARGETS_UP		92	0.318131	1.40744	0.0575816	0.200453	1	2456	tags=32%, list=18%, signal=38%
REACTOME_MEMBRANE_TRAFFICKING	REACTOME_MEMBRANE_TRAFFICKING		100	0.403789	1.40631	0.0785124	0.201641	1	1368	tags=26%, list=10%, signal=29%
JAIN_NFKB_SIGNALING	JAIN_NFKB_SIGNALING		67	0.371514	1.40602	0.0763052	0.201722	1	2460	tags=31%, list=18%, signal=38%
BIOCARTA_VIP_PATHWAY	BIOCARTA_VIP_PATHWAY		24	0.422198	1.40491	0.0575397	0.20288	1	224	tags=21%, list=2%, signal=21%
BIOCARTA_HSP27_PATHWAY	BIOCARTA_HSP27_PATHWAY		15	0.552436	1.40446	0.106557	0.203203	1	1807	tags=47%, list=14%, signal=54%
BROWNE_HCMV_INFECTION_8HR_DN	BROWNE_HCMV_INFECTION_8HR_DN		40	0.371887	1.4043	0.0466418	0.203137	1	1500	tags=20%, list=11%, signal=22%
TONG_INTERACT_WITH_PTTG1	TONG_INTERACT_WITH_PTTG1		32	0.444206	1.40423	0.133603	0.202961	1	2811	tags=47%, list=21%, signal=59%
KEGG_STEROID_BIOSYNTHESIS	KEGG_STEROID_BIOSYNTHESIS		16	0.473331	1.40362	0.0884086	0.2035	1	3222	tags=44%, list=24%, signal=58%
HOLLEMAN_ASPARAGINASE_RESISTANCE_B_ALL_UP	HOLLEMAN_ASPARAGINASE_RESISTANCE_B_ALL_UP		22	0.572972	1.40254	0.225873	0.204691	1	2226	tags=64%, list=17%, signal=76%
WOOD_EBV_EBNA1_TARGETS_DN	WOOD_EBV_EBNA1_TARGETS_DN		45	0.35992	1.40231	0.0626305	0.204733	1	1856	tags=38%, list=14%, signal=44%
WEST_ADRENOCORTICAL_TUMOR_MARKERS_UP	WEST_ADRENOCORTICAL_TUMOR_MARKERS_UP		19	0.450413	1.40182	0.0648855	0.205076	1	884	tags=21%, list=7%, signal=23%
GUILLAUMOND_KLF10_TARGETS_UP	GUILLAUMOND_KLF10_TARGETS_UP		40	0.37367	1.40169	0.0713012	0.204973	1	1950	tags=25%, list=15%, signal=29%
STEGER_ADIPOGENESIS_UP	STEGER_ADIPOGENESIS_UP		21	0.505319	1.40137	0.106339	0.205127	1	2981	tags=48%, list=22%, signal=61%
BROWNE_HCMV_INFECTION_18HR_UP	BROWNE_HCMV_INFECTION_18HR_UP		162	0.293607	1.40055	0.0426716	0.205873	1	2125	tags=23%, list=16%, signal=27%
YAMAZAKI_TCEB3_TARGETS_UP	YAMAZAKI_TCEB3_TARGETS_UP		146	0.321207	1.39956	0.0573614	0.206839	1	2548	tags=27%, list=19%, signal=33%
KAN_RESPONSE_TO_ARSENIC_TRIOXIDE	KAN_RESPONSE_TO_ARSENIC_TRIOXIDE		110	0.335001	1.39911	0.040146	0.207167	1	1584	tags=22%, list=12%, signal=25%
DAVICIONI_RHABDOMYOSARCOMA_PAX_FOXO1_FUSION_UP	DAVICIONI_RHABDOMYOSARCOMA_PAX_FOXO1_FUSION_UP		59	0.339803	1.3988	0.0565693	0.207302	1	1284	tags=17%, list=10%, signal=19%
BAELDE_DIABETIC_NEPHROPATHY_DN	BAELDE_DIABETIC_NEPHROPATHY_DN		389	0.291193	1.39849	0.056	0.20741	1	2059	tags=28%, list=15%, signal=32%
HAHTOLA_MYCOSIS_FUNGOIDES_SKIN_DN	HAHTOLA_MYCOSIS_FUNGOIDES_SKIN_DN		27	0.447677	1.39789	0.0704225	0.207907	1	2197	tags=41%, list=16%, signal=49%
LIN_NPAS4_TARGETS_DN	LIN_NPAS4_TARGETS_DN		49	0.397949	1.39787	0.0794224	0.207672	1	459	tags=10%, list=3%, signal=11%
KYNG_WERNER_SYNDROM_AND_NORMAL_AGING_UP	KYNG_WERNER_SYNDROM_AND_NORMAL_AGING_UP		75	0.317276	1.39781	0.0627451	0.207489	1	1900	tags=20%, list=14%, signal=23%
BOHN_PRIMARY_IMMUNODEFICIENCY_SYNDROM_UP	BOHN_PRIMARY_IMMUNODEFICIENCY_SYNDROM_UP		40	0.410997	1.39763	0.0989899	0.207455	1	2078	tags=38%, list=16%, signal=44%
BIOCARTA_GSK3_PATHWAY	BIOCARTA_GSK3_PATHWAY		26	0.435133	1.39759	0.116232	0.207259	1	438	tags=15%, list=3%, signal=16%
BOQUEST_STEM_CELL_DN	BOQUEST_STEM_CELL_DN		189	0.295488	1.39678	0.0392857	0.208053	1	961	tags=13%, list=7%, signal=13%
CHIANG_LIVER_CANCER_SUBCLASS_CTNNB1_DN	CHIANG_LIVER_CANCER_SUBCLASS_CTNNB1_DN		130	0.301563	1.39646	0.0232975	0.208208	1	1165	tags=18%, list=9%, signal=20%
WEIGEL_OXIDATIVE_STRESS_BY_HNE_AND_TBH	WEIGEL_OXIDATIVE_STRESS_BY_HNE_AND_TBH		55	0.309868	1.39622	0.0349908	0.208274	1	2007	tags=25%, list=15%, signal=30%
TAKAO_RESPONSE_TO_UVB_RADIATION_DN	TAKAO_RESPONSE_TO_UVB_RADIATION_DN		88	0.406576	1.39602	0.0821355	0.208275	1	2638	tags=49%, list=20%, signal=61%
SCHOEN_NFKB_SIGNALING	SCHOEN_NFKB_SIGNALING		31	0.386164	1.39585	0.0990654	0.208246	1	826	tags=19%, list=6%, signal=21%
PODAR_RESPONSE_TO_ADAPHOSTIN_UP	PODAR_RESPONSE_TO_ADAPHOSTIN_UP		130	0.351444	1.39521	0.0691057	0.208844	1	1586	tags=29%, list=12%, signal=33%
PID_HIF2PATHWAY	PID_HIF2PATHWAY		30	0.355799	1.39419	0.0749064	0.209856	1	907	tags=17%, list=7%, signal=18%
LIN_SILENCED_BY_TUMOR_MICROENVIRONMENT	LIN_SILENCED_BY_TUMOR_MICROENVIRONMENT		83	0.366003	1.39391	0.0316574	0.209961	1	1240	tags=18%, list=9%, signal=20%
BORLAK_LIVER_CANCER_EGF_UP	BORLAK_LIVER_CANCER_EGF_UP		52	0.34764	1.39376	0.0594059	0.209892	1	1964	tags=23%, list=15%, signal=27%
DAVICIONI_PAX_FOXO1_SIGNATURE_IN_ARMS_UP	DAVICIONI_PAX_FOXO1_SIGNATURE_IN_ARMS_UP		53	0.357734	1.39345	0.0666667	0.210019	1	994	tags=13%, list=7%, signal=14%
ZHOU_TNF_SIGNALING_4HR	ZHOU_TNF_SIGNALING_4HR		48	0.454929	1.39308	0.105932	0.210273	1	1976	tags=44%, list=15%, signal=51%
LEE_CALORIE_RESTRICTION_MUSCLE_DN	LEE_CALORIE_RESTRICTION_MUSCLE_DN		49	0.350395	1.39302	0.0386179	0.21011	1	2355	tags=33%, list=18%, signal=40%
KEGG_RIBOSOME	KEGG_RIBOSOME		78	0.722262	1.39291	0.189765	0.209974	1	2615	tags=77%, list=20%, signal=95%
RICKMAN_METASTASIS_DN	RICKMAN_METASTASIS_DN		198	0.295202	1.39252	0.079096	0.210212	1	983	tags=14%, list=7%, signal=15%
KUMAR_TARGETS_OF_MLL_AF9_FUSION	KUMAR_TARGETS_OF_MLL_AF9_FUSION		319	0.270205	1.39246	0.0476191	0.210025	1	2130	tags=23%, list=16%, signal=27%
CEBALLOS_TARGETS_OF_TP53_AND_MYC_UP	CEBALLOS_TARGETS_OF_TP53_AND_MYC_UP		20	0.447816	1.39219	0.108216	0.210115	1	2683	tags=50%, list=20%, signal=63%
GENTILE_UV_RESPONSE_CLUSTER_D9	GENTILE_UV_RESPONSE_CLUSTER_D9		19	0.469205	1.39172	0.103448	0.210435	1	2178	tags=37%, list=16%, signal=44%
BILBAN_B_CLL_LPL_UP	BILBAN_B_CLL_LPL_UP		61	0.345932	1.39159	0.0758755	0.210373	1	1586	tags=25%, list=12%, signal=28%
CHANDRAN_METASTASIS_UP	CHANDRAN_METASTASIS_UP		134	0.319333	1.39125	0.0574949	0.210529	1	1634	tags=24%, list=12%, signal=27%
MALONEY_RESPONSE_TO_17AAG_DN	MALONEY_RESPONSE_TO_17AAG_DN		68	0.518636	1.39059	0.174538	0.211107	1	2012	tags=44%, list=15%, signal=52%
TSENG_IRS1_TARGETS_DN	TSENG_IRS1_TARGETS_DN		111	0.30567	1.38979	0.0478723	0.211869	1	1280	tags=14%, list=10%, signal=15%
MILI_PSEUDOPODIA_HAPTOTAXIS_DN	MILI_PSEUDOPODIA_HAPTOTAXIS_DN		464	0.286186	1.38851	0.0606061	0.213184	1	2214	tags=25%, list=17%, signal=29%
ST_TUMOR_NECROSIS_FACTOR_PATHWAY	ST_TUMOR_NECROSIS_FACTOR_PATHWAY		27	0.507158	1.38833	0.159596	0.21317	1	974	tags=44%, list=7%, signal=48%
KIM_WT1_TARGETS_12HR_UP	KIM_WT1_TARGETS_12HR_UP		140	0.303019	1.38767	0.040367	0.21379	1	1200	tags=15%, list=9%, signal=16%
LENAOUR_DENDRITIC_CELL_MATURATION_UP	LENAOUR_DENDRITIC_CELL_MATURATION_UP		107	0.454322	1.38748	0.0343434	0.21377	1	3150	tags=48%, list=24%, signal=62%
VALK_AML_CLUSTER_11	VALK_AML_CLUSTER_11		34	0.534014	1.38653	0.0681363	0.214765	1	3506	tags=56%, list=26%, signal=76%
PUIFFE_INVASION_INHIBITED_BY_ASCITES_UP	PUIFFE_INVASION_INHIBITED_BY_ASCITES_UP		75	0.32418	1.3865	0.0610998	0.21455	1	1852	tags=28%, list=14%, signal=32%
MARTIN_INTERACT_WITH_HDAC	MARTIN_INTERACT_WITH_HDAC		41	0.391382	1.38628	0.0826613	0.214589	1	1834	tags=29%, list=14%, signal=34%
MITSIADES_RESPONSE_TO_APLIDIN_UP	MITSIADES_RESPONSE_TO_APLIDIN_UP		366	0.328295	1.38553	0.111562	0.215284	1	1234	tags=21%, list=9%, signal=22%
LIU_NASOPHARYNGEAL_CARCINOMA	LIU_NASOPHARYNGEAL_CARCINOMA		60	0.380276	1.38484	0.0770833	0.215936	1	1272	tags=27%, list=10%, signal=29%
RASHI_RESPONSE_TO_IONIZING_RADIATION_1	RASHI_RESPONSE_TO_IONIZING_RADIATION_1		35	0.382224	1.38452	0.118908	0.21608	1	2491	tags=31%, list=19%, signal=39%
CHANGOLKAR_H2AFY_TARGETS_DN	CHANGOLKAR_H2AFY_TARGETS_DN		28	0.367861	1.3844	0.0530165	0.215967	1	731	tags=14%, list=5%, signal=15%
KOYAMA_SEMA3B_TARGETS_DN	KOYAMA_SEMA3B_TARGETS_DN		272	0.259271	1.38434	0.0328185	0.215786	1	1627	tags=18%, list=12%, signal=21%
REACTOME_RNA_POL_III_TRANSCRIPTION	REACTOME_RNA_POL_III_TRANSCRIPTION		30	0.440428	1.38427	0.116	0.215615	1	3204	tags=37%, list=24%, signal=48%
ALCALA_APOPTOSIS	ALCALA_APOPTOSIS		77	0.475436	1.38423	0.141079	0.215404	1	2157	tags=40%, list=16%, signal=48%
JAATINEN_HEMATOPOIETIC_STEM_CELL_DN	JAATINEN_HEMATOPOIETIC_STEM_CELL_DN		183	0.335484	1.38342	0.0778443	0.216238	1	700	tags=21%, list=5%, signal=22%
SANA_RESPONSE_TO_IFNG_UP	SANA_RESPONSE_TO_IFNG_UP		52	0.466295	1.38327	0.227823	0.216169	1	2044	tags=42%, list=15%, signal=50%
BIOCARTA_DEATH_PATHWAY	BIOCARTA_DEATH_PATHWAY		31	0.441405	1.38296	0.123984	0.216292	1	281	tags=19%, list=2%, signal=20%
MOREIRA_RESPONSE_TO_TSA_UP	MOREIRA_RESPONSE_TO_TSA_UP		24	0.491051	1.3828	0.144603	0.216248	1	2354	tags=54%, list=18%, signal=66%
LUI_THYROID_CANCER_PAX8_PPARG_DN	LUI_THYROID_CANCER_PAX8_PPARG_DN		36	0.531799	1.38245	0.20985	0.216459	1	2020	tags=56%, list=15%, signal=65%
FERRANDO_T_ALL_WITH_MLL_ENL_FUSION_UP	FERRANDO_T_ALL_WITH_MLL_ENL_FUSION_UP		79	0.34336	1.38197	0.0865979	0.216802	1	2183	tags=39%, list=16%, signal=47%
LINDGREN_BLADDER_CANCER_WITH_LOH_IN_CHR9Q	LINDGREN_BLADDER_CANCER_WITH_LOH_IN_CHR9Q		80	0.39171	1.38197	0.0650407	0.216547	1	1609	tags=26%, list=12%, signal=30%
MANALO_HYPOXIA_DN	MANALO_HYPOXIA_DN		239	0.377038	1.38195	0.11068	0.216305	1	3170	tags=39%, list=24%, signal=51%
GENTILE_UV_LOW_DOSE_UP	GENTILE_UV_LOW_DOSE_UP		27	0.370522	1.38177	0.0897196	0.216297	1	1335	tags=19%, list=10%, signal=21%
RAY_TUMORIGENESIS_BY_ERBB2_CDC25A_UP	RAY_TUMORIGENESIS_BY_ERBB2_CDC25A_UP		81	0.330119	1.38147	0.0642202	0.216452	1	817	tags=14%, list=6%, signal=14%
CHEN_HOXA5_TARGETS_9HR_UP	CHEN_HOXA5_TARGETS_9HR_UP		182	0.420573	1.38141	0.186992	0.216253	1	2015	tags=31%, list=15%, signal=36%
REACTOME_CELL_CYCLE_CHECKPOINTS	REACTOME_CELL_CYCLE_CHECKPOINTS		94	0.395447	1.38085	0.148374	0.216744	1	2976	tags=38%, list=22%, signal=49%
COLLIS_PRKDC_SUBSTRATES	COLLIS_PRKDC_SUBSTRATES		19	0.49828	1.38038	0.0985325	0.217097	1	2960	tags=53%, list=22%, signal=68%
REACTOME_PEPTIDE_CHAIN_ELONGATION	REACTOME_PEPTIDE_CHAIN_ELONGATION		77	0.740717	1.37997	0.178495	0.217363	1	2615	tags=81%, list=20%, signal=100%
CHEOK_RESPONSE_TO_HD_MTX_DN	CHEOK_RESPONSE_TO_HD_MTX_DN		21	0.491485	1.37742	0.12831	0.220406	1	1988	tags=48%, list=15%, signal=56%
BOYLAN_MULTIPLE_MYELOMA_D_CLUSTER_DN	BOYLAN_MULTIPLE_MYELOMA_D_CLUSTER_DN		33	0.400688	1.37711	0.0693878	0.22057	1	1561	tags=30%, list=12%, signal=34%
PARK_TRETINOIN_RESPONSE_AND_RARA_PLZF_FUSION	PARK_TRETINOIN_RESPONSE_AND_RARA_PLZF_FUSION		22	0.472893	1.37705	0.134	0.22039	1	967	tags=36%, list=7%, signal=39%
WINTER_HYPOXIA_UP	WINTER_HYPOXIA_UP		66	0.356919	1.37571	0.115538	0.221807	1	835	tags=17%, list=6%, signal=18%
AMIT_EGF_RESPONSE_40_MCF10A	AMIT_EGF_RESPONSE_40_MCF10A		18	0.453685	1.37559	0.135135	0.221693	1	341	tags=28%, list=3%, signal=28%
CHUNG_BLISTER_CYTOTOXICITY_UP	CHUNG_BLISTER_CYTOTOXICITY_UP		93	0.581515	1.37547	0.048	0.221593	1	2971	tags=58%, list=22%, signal=74%
REACTOME_METABOLISM_OF_RNA	REACTOME_METABOLISM_OF_RNA		222	0.528982	1.37545	0.226415	0.221347	1	2631	tags=55%, list=20%, signal=67%
SA_TRKA_RECEPTOR	SA_TRKA_RECEPTOR		16	0.428836	1.37485	0.0773694	0.221905	1	957	tags=19%, list=7%, signal=20%
KEGG_ANTIGEN_PROCESSING_AND_PRESENTATION	KEGG_ANTIGEN_PROCESSING_AND_PRESENTATION		81	0.32829	1.37405	0.0921053	0.222741	1	1779	tags=27%, list=13%, signal=31%
BILANGES_RAPAMYCIN_SENSITIVE_VIA_TSC1_AND_TSC2	BILANGES_RAPAMYCIN_SENSITIVE_VIA_TSC1_AND_TSC2		57	0.538319	1.37338	0.212058	0.223392	1	2419	tags=53%, list=18%, signal=64%
KEGG_AMYOTROPHIC_LATERAL_SCLEROSIS_ALS	KEGG_AMYOTROPHIC_LATERAL_SCLEROSIS_ALS		46	0.354638	1.37336	0.129666	0.223157	1	2270	tags=33%, list=17%, signal=39%
RADAEVA_RESPONSE_TO_IFNA1_UP	RADAEVA_RESPONSE_TO_IFNA1_UP		51	0.472124	1.37312	0.212724	0.223233	1	3011	tags=55%, list=23%, signal=71%
KANG_DOXORUBICIN_RESISTANCE_DN	KANG_DOXORUBICIN_RESISTANCE_DN		17	0.495863	1.37286	0.127049	0.223325	1	2419	tags=47%, list=18%, signal=57%
LUI_THYROID_CANCER_CLUSTER_3	LUI_THYROID_CANCER_CLUSTER_3		21	0.645956	1.37248	0.216561	0.223548	1	2020	tags=76%, list=15%, signal=90%
YIH_RESPONSE_TO_ARSENITE_C1	YIH_RESPONSE_TO_ARSENITE_C1		24	0.387368	1.37201	0.115385	0.223922	1	2347	tags=38%, list=18%, signal=45%
REACTOME_SIGNALING_BY_CONSTITUTIVELY_ACTIVE_EGFR	REACTOME_SIGNALING_BY_CONSTITUTIVELY_ACTIVE_EGFR		17	0.509436	1.3719	0.095339	0.223808	1	1394	tags=29%, list=10%, signal=33%
MOREIRA_RESPONSE_TO_TSA_DN	MOREIRA_RESPONSE_TO_TSA_DN		18	0.452156	1.37167	0.139165	0.223864	1	2321	tags=50%, list=17%, signal=60%
ODONNELL_TARGETS_OF_MYC_AND_TFRC_UP	ODONNELL_TARGETS_OF_MYC_AND_TFRC_UP		64	0.375317	1.37133	0.0657371	0.224022	1	1425	tags=30%, list=11%, signal=33%
REACTOME_INFLUENZA_LIFE_CYCLE	REACTOME_INFLUENZA_LIFE_CYCLE		125	0.58415	1.37085	0.248421	0.22441	1	2631	tags=62%, list=20%, signal=77%
LIN_MELANOMA_COPY_NUMBER_DN	LIN_MELANOMA_COPY_NUMBER_DN		35	0.447869	1.3707	0.104839	0.224342	1	2653	tags=46%, list=20%, signal=57%
PETRETTO_CARDIAC_HYPERTROPHY	PETRETTO_CARDIAC_HYPERTROPHY		31	0.34984	1.37038	0.108268	0.224512	1	498	tags=10%, list=4%, signal=10%
MA_MYELOID_DIFFERENTIATION_DN	MA_MYELOID_DIFFERENTIATION_DN		39	0.320413	1.37022	0.0492424	0.224435	1	2796	tags=33%, list=21%, signal=42%
REACTOME_METABOLISM_OF_MRNA	REACTOME_METABOLISM_OF_MRNA		186	0.542845	1.37006	0.246862	0.224406	1	2473	tags=55%, list=19%, signal=67%
GAUSSMANN_MLL_AF4_FUSION_TARGETS_A_UP	GAUSSMANN_MLL_AF4_FUSION_TARGETS_A_UP		131	0.272577	1.36924	0.044964	0.225226	1	1931	tags=24%, list=14%, signal=27%
POTTI_ETOPOSIDE_SENSITIVITY	POTTI_ETOPOSIDE_SENSITIVITY		38	0.389301	1.36869	0.0888031	0.225695	1	1109	tags=16%, list=8%, signal=17%
REACTOME_SIGNALING_BY_THE_B_CELL_RECEPTOR_BCR	REACTOME_SIGNALING_BY_THE_B_CELL_RECEPTOR_BCR		104	0.448811	1.36851	0.156904	0.225702	1	1746	tags=38%, list=13%, signal=43%
YAO_TEMPORAL_RESPONSE_TO_PROGESTERONE_CLUSTER_10	YAO_TEMPORAL_RESPONSE_TO_PROGESTERONE_CLUSTER_10		52	0.506443	1.36797	0.151639	0.226151	1	2228	tags=46%, list=17%, signal=55%
LENAOUR_DENDRITIC_CELL_MATURATION_DN	LENAOUR_DENDRITIC_CELL_MATURATION_DN		119	0.400816	1.36733	0.085595	0.2267	1	798	tags=26%, list=6%, signal=27%
MORI_PLASMA_CELL_DN	MORI_PLASMA_CELL_DN		24	0.382029	1.36604	0.0551181	0.228192	1	470	tags=25%, list=4%, signal=26%
WINNEPENNINCKX_MELANOMA_METASTASIS_UP	WINNEPENNINCKX_MELANOMA_METASTASIS_UP		113	0.337537	1.36545	0.109162	0.228712	1	2736	tags=32%, list=21%, signal=40%
SCHEIDEREIT_IKK_INTERACTING_PROTEINS	SCHEIDEREIT_IKK_INTERACTING_PROTEINS		52	0.388588	1.36499	0.0992063	0.229071	1	1513	tags=35%, list=11%, signal=39%
KYNG_ENVIRONMENTAL_STRESS_RESPONSE_UP	KYNG_ENVIRONMENTAL_STRESS_RESPONSE_UP		51	0.32624	1.36469	0.0698603	0.229227	1	1807	tags=29%, list=14%, signal=34%
BROWNE_HCMV_INFECTION_12HR_DN	BROWNE_HCMV_INFECTION_12HR_DN		85	0.305595	1.36364	0.0544465	0.230398	1	1853	tags=21%, list=14%, signal=24%
WATANABE_COLON_CANCER_MSI_VS_MSS_UP	WATANABE_COLON_CANCER_MSI_VS_MSS_UP		19	0.438751	1.36342	0.0980769	0.230456	1	1617	tags=32%, list=12%, signal=36%
MAHADEVAN_RESPONSE_TO_MP470_DN	MAHADEVAN_RESPONSE_TO_MP470_DN		18	0.450688	1.36339	0.139887	0.230241	1	386	tags=22%, list=3%, signal=23%
REACTOME_APC_CDC20_MEDIATED_DEGRADATION_OF_NEK2A	REACTOME_APC_CDC20_MEDIATED_DEGRADATION_OF_NEK2A		17	0.414076	1.36307	0.114286	0.230395	1	2801	tags=29%, list=21%, signal=37%
DUTERTRE_ESTRADIOL_RESPONSE_24HR_DN	DUTERTRE_ESTRADIOL_RESPONSE_24HR_DN		364	0.25797	1.36201	0.0440141	0.231531	1	1203	tags=14%, list=9%, signal=15%
NAKAMURA_METASTASIS_MODEL_UP	NAKAMURA_METASTASIS_MODEL_UP		33	0.364084	1.3618	0.100952	0.231527	1	1216	tags=18%, list=9%, signal=20%
REACTOME_INFLUENZA_VIRAL_RNA_TRANSCRIPTION_AND_REPLICATION	REACTOME_INFLUENZA_VIRAL_RNA_TRANSCRIPTION_AND_REPLICATION		92	0.664047	1.36145	0.225053	0.231718	1	2615	tags=71%, list=20%, signal=87%
REACTOME_FORMATION_OF_INCISION_COMPLEX_IN_GG_NER	REACTOME_FORMATION_OF_INCISION_COMPLEX_IN_GG_NER		19	0.460005	1.35937	0.118952	0.234283	1	3578	tags=63%, list=27%, signal=86%
GERHOLD_ADIPOGENESIS_UP	GERHOLD_ADIPOGENESIS_UP		45	0.388653	1.35913	0.0871287	0.234324	1	3090	tags=40%, list=23%, signal=52%
IVANOVA_HEMATOPOIESIS_INTERMEDIATE_PROGENITOR	IVANOVA_HEMATOPOIESIS_INTERMEDIATE_PROGENITOR		91	0.447794	1.35906	0.0587045	0.23414	1	3584	tags=51%, list=27%, signal=69%
IRITANI_MAD1_TARGETS_DN	IRITANI_MAD1_TARGETS_DN		34	0.590368	1.358	0.148148	0.23535	1	2968	tags=68%, list=22%, signal=87%
NAKAMURA_ADIPOGENESIS_EARLY_UP	NAKAMURA_ADIPOGENESIS_EARLY_UP		55	0.327865	1.35665	0.0929791	0.23686	1	1313	tags=20%, list=10%, signal=22%
ZHENG_BOUND_BY_FOXP3	ZHENG_BOUND_BY_FOXP3		342	0.31424	1.35648	0.108696	0.236818	1	1425	tags=22%, list=11%, signal=24%
BIOCARTA_TOB1_PATHWAY	BIOCARTA_TOB1_PATHWAY		20	0.52368	1.35632	0.182178	0.236757	1	2288	tags=50%, list=17%, signal=60%
TARTE_PLASMA_CELL_VS_B_LYMPHOCYTE_DN	TARTE_PLASMA_CELL_VS_B_LYMPHOCYTE_DN		36	0.517442	1.35561	0.133909	0.237499	1	1754	tags=47%, list=13%, signal=54%
CHEOK_RESPONSE_TO_MERCAPTOPURINE_DN	CHEOK_RESPONSE_TO_MERCAPTOPURINE_DN		21	0.383833	1.35521	0.111111	0.237797	1	746	tags=24%, list=6%, signal=25%
HEDENFALK_BREAST_CANCER_BRACX_DN	HEDENFALK_BREAST_CANCER_BRACX_DN		17	0.433622	1.35521	0.0821918	0.237544	1	1593	tags=29%, list=12%, signal=33%
PID_HIVNEFPATHWAY	PID_HIVNEFPATHWAY		35	0.460097	1.35408	0.169661	0.238745	1	1807	tags=46%, list=14%, signal=53%
BIOCARTA_NO2IL12_PATHWAY	BIOCARTA_NO2IL12_PATHWAY		15	0.571813	1.35379	0.199601	0.238885	1	2288	tags=67%, list=17%, signal=80%
GUO_TARGETS_OF_IRS1_AND_IRS2	GUO_TARGETS_OF_IRS1_AND_IRS2		85	0.301209	1.35346	0.0715596	0.239049	1	1287	tags=19%, list=10%, signal=21%
LIU_PROSTATE_CANCER_UP	LIU_PROSTATE_CANCER_UP		68	0.31567	1.35316	0.106061	0.239182	1	2492	tags=29%, list=19%, signal=36%
HAHTOLA_MYCOSIS_FUNGOIDES_DN	HAHTOLA_MYCOSIS_FUNGOIDES_DN		15	0.515955	1.35305	0.125249	0.239079	1	2561	tags=53%, list=19%, signal=66%
TSUNODA_CISPLATIN_RESISTANCE_DN	TSUNODA_CISPLATIN_RESISTANCE_DN		44	0.33852	1.3529	0.0581614	0.239003	1	907	tags=18%, list=7%, signal=19%
DAZARD_UV_RESPONSE_CLUSTER_G2	DAZARD_UV_RESPONSE_CLUSTER_G2		27	0.3916	1.35203	0.125483	0.239946	1	2064	tags=33%, list=15%, signal=39%
SCHAEFFER_SOX9_TARGETS_IN_PROSTATE_DEVELOPMENT_UP	SCHAEFFER_SOX9_TARGETS_IN_PROSTATE_DEVELOPMENT_UP		19	0.442456	1.3519	0.124764	0.239857	1	1501	tags=21%, list=11%, signal=24%
FUJII_YBX1_TARGETS_UP	FUJII_YBX1_TARGETS_UP		35	0.36415	1.35143	0.117757	0.240239	1	1132	tags=20%, list=8%, signal=22%
BURTON_ADIPOGENESIS_2	BURTON_ADIPOGENESIS_2		65	0.332071	1.35104	0.115079	0.240502	1	1166	tags=22%, list=9%, signal=23%
MARSON_FOXP3_CORE_DIRECT_TARGETS	MARSON_FOXP3_CORE_DIRECT_TARGETS		16	0.49696	1.34849	0.172764	0.243687	1	2206	tags=56%, list=17%, signal=67%
LANG_MYB_FAMILY_TARGETS	LANG_MYB_FAMILY_TARGETS		25	0.450977	1.34777	0.110429	0.244424	1	1779	tags=44%, list=13%, signal=51%
KYNG_DNA_DAMAGE_BY_GAMMA_AND_UV_RADIATION	KYNG_DNA_DAMAGE_BY_GAMMA_AND_UV_RADIATION		77	0.276683	1.34751	0.05	0.244498	1	1755	tags=21%, list=13%, signal=24%
HONMA_DOCETAXEL_RESISTANCE	HONMA_DOCETAXEL_RESISTANCE		29	0.591846	1.34739	0.163866	0.244396	1	2559	tags=52%, list=19%, signal=64%
IWANAGA_CARCINOGENESIS_BY_KRAS_PTEN_UP	IWANAGA_CARCINOGENESIS_BY_KRAS_PTEN_UP		117	0.270818	1.34717	0.028169	0.244469	1	1443	tags=15%, list=11%, signal=17%
BIOCARTA_PML_PATHWAY	BIOCARTA_PML_PATHWAY		16	0.583883	1.34704	0.155556	0.244356	1	2228	tags=69%, list=17%, signal=82%
BOYAULT_LIVER_CANCER_SUBCLASS_G3_UP	BOYAULT_LIVER_CANCER_SUBCLASS_G3_UP		156	0.412746	1.34687	0.160896	0.244289	1	2642	tags=41%, list=20%, signal=51%
KEGG_CHEMOKINE_SIGNALING_PATHWAY	KEGG_CHEMOKINE_SIGNALING_PATHWAY		161	0.29813	1.34676	0.1423	0.244178	1	2055	tags=27%, list=15%, signal=32%
LEE_RECENT_THYMIC_EMIGRANT	LEE_RECENT_THYMIC_EMIGRANT		140	0.327134	1.34651	0.0797546	0.244191	1	1874	tags=29%, list=14%, signal=34%
WEIGEL_OXIDATIVE_STRESS_BY_TBH_AND_H2O2	WEIGEL_OXIDATIVE_STRESS_BY_TBH_AND_H2O2		31	0.375435	1.34602	0.120316	0.244592	1	969	tags=13%, list=7%, signal=14%
ZHANG_TLX_TARGETS_36HR_UP	ZHANG_TLX_TARGETS_36HR_UP		175	0.292608	1.34599	0.106942	0.244366	1	983	tags=13%, list=7%, signal=14%
BILD_MYC_ONCOGENIC_SIGNATURE	BILD_MYC_ONCOGENIC_SIGNATURE		137	0.310588	1.34586	0.0917603	0.244285	1	3280	tags=39%, list=25%, signal=52%
GENTILE_UV_RESPONSE_CLUSTER_D6	GENTILE_UV_RESPONSE_CLUSTER_D6		30	0.382938	1.34578	0.121272	0.244136	1	1518	tags=33%, list=11%, signal=38%
CLASPER_LYMPHATIC_VESSELS_DURING_METASTASIS_UP	CLASPER_LYMPHATIC_VESSELS_DURING_METASTASIS_UP		17	0.452938	1.34574	0.139313	0.243942	1	1894	tags=29%, list=14%, signal=34%
ZHANG_RESPONSE_TO_CANTHARIDIN_UP	ZHANG_RESPONSE_TO_CANTHARIDIN_UP		17	0.521095	1.34572	0.177778	0.243716	1	1355	tags=47%, list=10%, signal=52%
REACTOME_ACTIVATION_OF_CHAPERONE_GENES_BY_XBP1S	REACTOME_ACTIVATION_OF_CHAPERONE_GENES_BY_XBP1S		41	0.422065	1.3449	0.160396	0.244537	1	775	tags=24%, list=6%, signal=26%
GENTILE_UV_RESPONSE_CLUSTER_D8	GENTILE_UV_RESPONSE_CLUSTER_D8		33	0.371359	1.34355	0.11368	0.246075	1	1616	tags=27%, list=12%, signal=31%
GOTZMANN_EPITHELIAL_TO_MESENCHYMAL_TRANSITION_DN	GOTZMANN_EPITHELIAL_TO_MESENCHYMAL_TRANSITION_DN		192	0.295831	1.34335	0.0896414	0.246102	1	1215	tags=17%, list=9%, signal=18%
MANTOVANI_NFKB_TARGETS_UP	MANTOVANI_NFKB_TARGETS_UP		34	0.369204	1.34268	0.05	0.2467	1	785	tags=15%, list=6%, signal=16%
DACOSTA_UV_RESPONSE_VIA_ERCC3_XPCS_DN	DACOSTA_UV_RESPONSE_VIA_ERCC3_XPCS_DN		73	0.327161	1.34257	0.115888	0.246603	1	1652	tags=21%, list=12%, signal=23%
FARMER_BREAST_CANCER_APOCRINE_VS_LUMINAL	FARMER_BREAST_CANCER_APOCRINE_VS_LUMINAL		284	0.252896	1.34228	0.0339286	0.246732	1	1461	tags=15%, list=11%, signal=16%
REACTOME_DEADENYLATION_OF_MRNA	REACTOME_DEADENYLATION_OF_MRNA		15	0.566877	1.34203	0.168033	0.246849	1	2211	tags=53%, list=17%, signal=64%
BERENJENO_TRANSFORMED_BY_RHOA_FOREVER_DN	BERENJENO_TRANSFORMED_BY_RHOA_FOREVER_DN		27	0.403382	1.34127	0.100539	0.247585	1	357	tags=15%, list=3%, signal=15%
RASHI_RESPONSE_TO_IONIZING_RADIATION_6	RASHI_RESPONSE_TO_IONIZING_RADIATION_6		68	0.335247	1.3407	0.141199	0.248118	1	852	tags=15%, list=6%, signal=16%
BARIS_THYROID_CANCER_DN	BARIS_THYROID_CANCER_DN		55	0.347886	1.3405	0.10387	0.248119	1	969	tags=20%, list=7%, signal=21%
JOHNSTONE_PARVB_TARGETS_2_UP	JOHNSTONE_PARVB_TARGETS_2_UP		117	0.340923	1.34007	0.138996	0.248451	1	2114	tags=25%, list=16%, signal=29%
TONKS_TARGETS_OF_RUNX1_RUNX1T1_FUSION_HSC_UP	TONKS_TARGETS_OF_RUNX1_RUNX1T1_FUSION_HSC_UP		167	0.28551	1.33963	0.0771993	0.248778	1	1434	tags=19%, list=11%, signal=21%
DURCHDEWALD_SKIN_CARCINOGENESIS_DN	DURCHDEWALD_SKIN_CARCINOGENESIS_DN		200	0.275112	1.33951	0.0558767	0.248657	1	950	tags=13%, list=7%, signal=13%
REACTOME_EFFECTS_OF_PIP2_HYDROLYSIS	REACTOME_EFFECTS_OF_PIP2_HYDROLYSIS		19	0.373225	1.33923	0.0967742	0.248751	1	1059	tags=21%, list=8%, signal=23%
REACTOME_REGULATION_OF_MITOTIC_CELL_CYCLE	REACTOME_REGULATION_OF_MITOTIC_CELL_CYCLE		69	0.418714	1.3392	0.190377	0.248531	1	2013	tags=30%, list=15%, signal=36%
OUYANG_PROSTATE_CANCER_MARKERS	OUYANG_PROSTATE_CANCER_MARKERS		19	0.439254	1.33916	0.106814	0.248324	1	3134	tags=42%, list=24%, signal=55%
CAFFAREL_RESPONSE_TO_THC_DN	CAFFAREL_RESPONSE_TO_THC_DN		23	0.452615	1.33889	0.161417	0.248425	1	2790	tags=43%, list=21%, signal=55%
VIETOR_IFRD1_TARGETS	VIETOR_IFRD1_TARGETS		17	0.442742	1.33654	0.13093	0.251337	1	2862	tags=35%, list=21%, signal=45%
PID_CMYB_PATHWAY	PID_CMYB_PATHWAY		76	0.305824	1.3363	0.0770677	0.25142	1	1555	tags=22%, list=12%, signal=25%
LANDIS_ERBB2_BREAST_TUMORS_65_UP	LANDIS_ERBB2_BREAST_TUMORS_65_UP		19	0.406075	1.33603	0.0892857	0.251504	1	1225	tags=32%, list=9%, signal=35%
COULOUARN_TEMPORAL_TGFB1_SIGNATURE_DN	COULOUARN_TEMPORAL_TGFB1_SIGNATURE_DN		116	0.292603	1.33602	0.0909091	0.251249	1	1873	tags=23%, list=14%, signal=27%
REACTOME_FORMATION_OF_RNA_POL_II_ELONGATION_COMPLEX_	REACTOME_FORMATION_OF_RNA_POL_II_ELONGATION_COMPLEX_		41	0.493789	1.33588	0.206544	0.251162	1	2079	tags=32%, list=16%, signal=37%
BOYAULT_LIVER_CANCER_SUBCLASS_G2	BOYAULT_LIVER_CANCER_SUBCLASS_G2		25	0.366486	1.33536	0.0953307	0.251639	1	2643	tags=40%, list=20%, signal=50%
BOYLAN_MULTIPLE_MYELOMA_C_CLUSTER_UP	BOYLAN_MULTIPLE_MYELOMA_C_CLUSTER_UP		25	0.358246	1.33416	0.104563	0.25305	1	1429	tags=20%, list=11%, signal=22%
MATSUDA_NATURAL_KILLER_DIFFERENTIATION	MATSUDA_NATURAL_KILLER_DIFFERENTIATION		372	0.245193	1.33347	0.0619469	0.253752	1	1875	tags=20%, list=14%, signal=23%
PID_HIF1APATHWAY	PID_HIF1APATHWAY		18	0.421587	1.33321	0.123314	0.253894	1	328	tags=17%, list=2%, signal=17%
NEWMAN_ERCC6_TARGETS_UP	NEWMAN_ERCC6_TARGETS_UP		20	0.403453	1.33304	0.0947581	0.253855	1	1784	tags=35%, list=13%, signal=40%
REACTOME_TRIF_MEDIATED_TLR3_SIGNALING	REACTOME_TRIF_MEDIATED_TLR3_SIGNALING		63	0.394994	1.33299	0.121951	0.253654	1	1122	tags=27%, list=8%, signal=29%
BURTON_ADIPOGENESIS_4	BURTON_ADIPOGENESIS_4		39	0.404581	1.33234	0.117063	0.254283	1	2710	tags=38%, list=20%, signal=48%
PIONTEK_PKD1_TARGETS_UP	PIONTEK_PKD1_TARGETS_UP		28	0.432108	1.33192	0.142342	0.254593	1	582	tags=11%, list=4%, signal=11%
CHNG_MULTIPLE_MYELOMA_HYPERPLOID_DN	CHNG_MULTIPLE_MYELOMA_HYPERPLOID_DN		27	0.466	1.33061	0.168399	0.256183	1	1262	tags=30%, list=9%, signal=33%
REACTOME_MRNA_CAPPING	REACTOME_MRNA_CAPPING		27	0.481342	1.33021	0.163306	0.256423	1	2079	tags=37%, list=16%, signal=44%
ZHAN_MULTIPLE_MYELOMA_CD1_DN	ZHAN_MULTIPLE_MYELOMA_CD1_DN		32	0.333177	1.32961	0.0900735	0.256985	1	2152	tags=28%, list=16%, signal=33%
MORI_LARGE_PRE_BII_LYMPHOCYTE_DN	MORI_LARGE_PRE_BII_LYMPHOCYTE_DN		47	0.429917	1.32913	0.0809129	0.257395	1	852	tags=30%, list=6%, signal=32%
REACTOME_TRAF6_MEDIATED_INDUCTION_OF_NFKB_AND_MAP_KINASES_UPON_TLR7_8_OR_9_ACTIVATION	REACTOME_TRAF6_MEDIATED_INDUCTION_OF_NFKB_AND_MAP_KINASES_UPON_TLR7_8_OR_9_ACTIVATION		64	0.383239	1.32889	0.0824524	0.257469	1	1122	tags=27%, list=8%, signal=29%
LEE_AGING_NEOCORTEX_UP	LEE_AGING_NEOCORTEX_UP		78	0.352063	1.32885	0.105368	0.25726	1	2914	tags=35%, list=22%, signal=44%
ZHANG_TARGETS_OF_EWSR1_FLI1_FUSION	ZHANG_TARGETS_OF_EWSR1_FLI1_FUSION		79	0.289083	1.32854	0.0945946	0.257372	1	819	tags=14%, list=6%, signal=15%
MACLACHLAN_BRCA1_TARGETS_DN	MACLACHLAN_BRCA1_TARGETS_DN		15	0.465393	1.3278	0.153996	0.258155	1	233	tags=13%, list=2%, signal=14%
REACTOME_ORC1_REMOVAL_FROM_CHROMATIN	REACTOME_ORC1_REMOVAL_FROM_CHROMATIN		56	0.495795	1.32653	0.229814	0.25955	1	1923	tags=38%, list=14%, signal=44%
KONDO_COLON_CANCER_HCP_WITH_H3K27ME1	KONDO_COLON_CANCER_HCP_WITH_H3K27ME1		15	0.458501	1.32611	0.131579	0.259847	1	318	tags=13%, list=2%, signal=14%
WANG_METASTASIS_OF_BREAST_CANCER_ESR1_DN	WANG_METASTASIS_OF_BREAST_CANCER_ESR1_DN		24	0.37578	1.32519	0.0942699	0.260893	1	455	tags=13%, list=3%, signal=13%
BIOCARTA_CHEMICAL_PATHWAY	BIOCARTA_CHEMICAL_PATHWAY		21	0.433801	1.32517	0.100205	0.260651	1	2224	tags=48%, list=17%, signal=57%
MISHRA_CARCINOMA_ASSOCIATED_FIBROBLAST_DN	MISHRA_CARCINOMA_ASSOCIATED_FIBROBLAST_DN		21	0.384482	1.32471	0.0822898	0.261051	1	247	tags=10%, list=2%, signal=10%
PAPASPYRIDONOS_UNSTABLE_ATEROSCLEROTIC_PLAQUE_UP	PAPASPYRIDONOS_UNSTABLE_ATEROSCLEROTIC_PLAQUE_UP		43	0.516145	1.32457	0.155102	0.26097	1	3009	tags=70%, list=23%, signal=90%
KIM_GLIS2_TARGETS_UP	KIM_GLIS2_TARGETS_UP		79	0.312992	1.32406	0.0682657	0.261367	1	2059	tags=22%, list=15%, signal=25%
ROME_INSULIN_TARGETS_IN_MUSCLE_UP	ROME_INSULIN_TARGETS_IN_MUSCLE_UP		324	0.37884	1.32305	0.160083	0.262518	1	2718	tags=40%, list=20%, signal=48%
MOHANKUMAR_TLX1_TARGETS_UP	MOHANKUMAR_TLX1_TARGETS_UP		334	0.298403	1.32128	0.0711382	0.264749	1	1818	tags=23%, list=14%, signal=26%
PLASARI_TGFB1_TARGETS_10HR_UP	PLASARI_TGFB1_TARGETS_10HR_UP		160	0.308232	1.32092	0.0698529	0.264981	1	1874	tags=19%, list=14%, signal=22%
BIOCARTA_LAIR_PATHWAY	BIOCARTA_LAIR_PATHWAY		16	0.384555	1.32019	0.128391	0.265698	1	771	tags=25%, list=6%, signal=27%
NAKAYAMA_SOFT_TISSUE_TUMORS_PCA1_UP	NAKAYAMA_SOFT_TISSUE_TUMORS_PCA1_UP		71	0.374197	1.31984	0.143145	0.265924	1	1338	tags=28%, list=10%, signal=31%
IZADPANAH_STEM_CELL_ADIPOSE_VS_BONE_UP	IZADPANAH_STEM_CELL_ADIPOSE_VS_BONE_UP		99	0.296809	1.31972	0.0976059	0.265827	1	1784	tags=24%, list=13%, signal=28%
KEGG_HOMOLOGOUS_RECOMBINATION	KEGG_HOMOLOGOUS_RECOMBINATION		25	0.356952	1.31969	0.11597	0.265595	1	3252	tags=44%, list=24%, signal=58%
FURUKAWA_DUSP6_TARGETS_PCI35_UP	FURUKAWA_DUSP6_TARGETS_PCI35_UP		56	0.344831	1.31964	0.113422	0.265396	1	2966	tags=36%, list=22%, signal=46%
PASINI_SUZ12_TARGETS_DN	PASINI_SUZ12_TARGETS_DN		259	0.259651	1.31908	0.0625	0.265905	1	785	tags=11%, list=6%, signal=11%
HEIDENBLAD_AMPLICON_12P11_12_UP	HEIDENBLAD_AMPLICON_12P11_12_UP		29	0.336088	1.31881	0.104651	0.266003	1	3175	tags=38%, list=24%, signal=50%
FIGUEROA_AML_METHYLATION_CLUSTER_5_DN	FIGUEROA_AML_METHYLATION_CLUSTER_5_DN		31	0.345232	1.31853	0.145631	0.266116	1	1293	tags=23%, list=10%, signal=25%
GINESTIER_BREAST_CANCER_ZNF217_AMPLIFIED_UP	GINESTIER_BREAST_CANCER_ZNF217_AMPLIFIED_UP		51	0.348498	1.31835	0.139293	0.266125	1	1628	tags=27%, list=12%, signal=31%
KEGG_PANCREATIC_CANCER	KEGG_PANCREATIC_CANCER		69	0.330109	1.31727	0.16763	0.267428	1	1049	tags=19%, list=8%, signal=20%
JECHLINGER_EPITHELIAL_TO_MESENCHYMAL_TRANSITION_UP	JECHLINGER_EPITHELIAL_TO_MESENCHYMAL_TRANSITION_UP		69	0.391755	1.31713	0.130178	0.267327	1	3161	tags=36%, list=24%, signal=47%
SCIBETTA_KDM5B_TARGETS_DN	SCIBETTA_KDM5B_TARGETS_DN		70	0.336363	1.31581	0.15197	0.268917	1	2902	tags=34%, list=22%, signal=44%
PEART_HDAC_PROLIFERATION_CLUSTER_DN	PEART_HDAC_PROLIFERATION_CLUSTER_DN		71	0.35768	1.31558	0.120079	0.268964	1	2224	tags=35%, list=17%, signal=42%
PID_NOTCH_PATHWAY	PID_NOTCH_PATHWAY		47	0.339482	1.31543	0.17126	0.268896	1	758	tags=13%, list=6%, signal=13%
AZARE_NEOPLASTIC_TRANSFORMATION_BY_STAT3_UP	AZARE_NEOPLASTIC_TRANSFORMATION_BY_STAT3_UP		15	0.435917	1.31505	0.117967	0.269161	1	464	tags=20%, list=3%, signal=21%
WAMUNYOKOLI_OVARIAN_CANCER_LMP_DN	WAMUNYOKOLI_OVARIAN_CANCER_LMP_DN		137	0.284037	1.31469	0.0944444	0.269389	1	1093	tags=15%, list=8%, signal=16%
ZHENG_FOXP3_TARGETS_IN_THYMUS_UP	ZHENG_FOXP3_TARGETS_IN_THYMUS_UP		145	0.347657	1.31428	0.123482	0.269741	1	1680	tags=30%, list=13%, signal=34%
GOTZMANN_EPITHELIAL_TO_MESENCHYMAL_TRANSITION_UP	GOTZMANN_EPITHELIAL_TO_MESENCHYMAL_TRANSITION_UP		64	0.305809	1.31358	0.0953237	0.270485	1	1931	tags=25%, list=14%, signal=29%
LEE_TARGETS_OF_PTCH1_AND_SUFU_UP	LEE_TARGETS_OF_PTCH1_AND_SUFU_UP		43	0.349269	1.31348	0.128972	0.270357	1	1147	tags=16%, list=9%, signal=18%
REACTOME_ER_PHAGOSOME_PATHWAY	REACTOME_ER_PHAGOSOME_PATHWAY		56	0.535311	1.31188	0.226415	0.272313	1	1716	tags=43%, list=13%, signal=49%
TONKS_TARGETS_OF_RUNX1_RUNX1T1_FUSION_SUSTAINDED_IN_ERYTHROCYTE_UP	TONKS_TARGETS_OF_RUNX1_RUNX1T1_FUSION_SUSTAINDED_IN_ERYTHROCYTE_UP		43	0.373534	1.31156	0.143389	0.272518	1	2953	tags=35%, list=22%, signal=45%
CHO_NR4A1_TARGETS	CHO_NR4A1_TARGETS		27	0.385444	1.31131	0.16451	0.272583	1	1584	tags=22%, list=12%, signal=25%
BASSO_B_LYMPHOCYTE_NETWORK	BASSO_B_LYMPHOCYTE_NETWORK		119	0.43657	1.3111	0.192308	0.272573	1	2460	tags=43%, list=18%, signal=52%
AMUNDSON_DNA_DAMAGE_RESPONSE_TP53	AMUNDSON_DNA_DAMAGE_RESPONSE_TP53		16	0.413988	1.31083	0.138067	0.272691	1	223	tags=13%, list=2%, signal=13%
PID_TXA2PATHWAY	PID_TXA2PATHWAY		54	0.339768	1.30999	0.147448	0.273562	1	1234	tags=24%, list=9%, signal=26%
KYNG_RESPONSE_TO_H2O2_VIA_ERCC6_UP	KYNG_RESPONSE_TO_H2O2_VIA_ERCC6_UP		35	0.317416	1.30995	0.0866142	0.273335	1	2042	tags=20%, list=15%, signal=24%
MARSON_FOXP3_TARGETS_DN	MARSON_FOXP3_TARGETS_DN		41	0.398051	1.30955	0.160494	0.273616	1	2288	tags=46%, list=17%, signal=56%
PID_PTP1BPATHWAY	PID_PTP1BPATHWAY		51	0.333429	1.30919	0.131627	0.273866	1	1304	tags=24%, list=10%, signal=26%
ZAMORA_NOS2_TARGETS_DN	ZAMORA_NOS2_TARGETS_DN		88	0.346389	1.30764	0.133858	0.275758	1	2408	tags=33%, list=18%, signal=40%
JISON_SICKLE_CELL_DISEASE_UP	JISON_SICKLE_CELL_DISEASE_UP		168	0.404772	1.30698	0.153689	0.276447	1	2114	tags=36%, list=16%, signal=43%
REACTOME_ANTIGEN_PROCESSING_CROSS_PRESENTATION	REACTOME_ANTIGEN_PROCESSING_CROSS_PRESENTATION		68	0.484128	1.30695	0.228992	0.276216	1	1720	tags=41%, list=13%, signal=47%
REACTOME_RNA_POL_II_PRE_TRANSCRIPTION_EVENTS	REACTOME_RNA_POL_II_PRE_TRANSCRIPTION_EVENTS		57	0.432191	1.30637	0.203252	0.276833	1	2531	tags=33%, list=19%, signal=41%
NING_CHRONIC_OBSTRUCTIVE_PULMONARY_DISEASE_UP	NING_CHRONIC_OBSTRUCTIVE_PULMONARY_DISEASE_UP		134	0.311591	1.30616	0.161034	0.276833	1	2510	tags=34%, list=19%, signal=42%
PENG_LEUCINE_DEPRIVATION_UP	PENG_LEUCINE_DEPRIVATION_UP		124	0.333782	1.30569	0.102459	0.277205	1	2178	tags=30%, list=16%, signal=35%
MARSHALL_VIRAL_INFECTION_RESPONSE_DN	MARSHALL_VIRAL_INFECTION_RESPONSE_DN		24	0.446228	1.30555	0.15587	0.277117	1	974	tags=33%, list=7%, signal=36%
HASLINGER_B_CLL_WITH_11Q23_DELETION	HASLINGER_B_CLL_WITH_11Q23_DELETION		21	0.400024	1.30487	0.123106	0.277808	1	2919	tags=52%, list=22%, signal=67%
LU_EZH2_TARGETS_DN	LU_EZH2_TARGETS_DN		269	0.256951	1.30458	0.111546	0.277952	1	1697	tags=20%, list=13%, signal=22%
XU_HGF_TARGETS_REPRESSED_BY_AKT1_DN	XU_HGF_TARGETS_REPRESSED_BY_AKT1_DN		81	0.366433	1.30441	0.190037	0.277935	1	656	tags=11%, list=5%, signal=12%
BRACHAT_RESPONSE_TO_CAMPTOTHECIN_DN	BRACHAT_RESPONSE_TO_CAMPTOTHECIN_DN		35	0.405059	1.30361	0.161943	0.278851	1	2523	tags=43%, list=19%, signal=53%
ZHAN_MULTIPLE_MYELOMA_SUBGROUPS	ZHAN_MULTIPLE_MYELOMA_SUBGROUPS		30	0.481722	1.30349	0.22561	0.278775	1	2997	tags=57%, list=22%, signal=73%
REACTOME_POST_TRANSLATIONAL_PROTEIN_MODIFICATION	REACTOME_POST_TRANSLATIONAL_PROTEIN_MODIFICATION		130	0.28152	1.30328	0.107143	0.278807	1	2912	tags=32%, list=22%, signal=41%
ZHAN_MULTIPLE_MYELOMA_CD1_AND_CD2_UP	ZHAN_MULTIPLE_MYELOMA_CD1_AND_CD2_UP		56	0.295362	1.30267	0.094697	0.279384	1	1203	tags=20%, list=9%, signal=22%
MARTINEZ_RESPONSE_TO_TRABECTEDIN_UP	MARTINEZ_RESPONSE_TO_TRABECTEDIN_UP		59	0.372544	1.3025	0.184647	0.27936	1	2849	tags=44%, list=21%, signal=56%
HOLLEMAN_ASPARAGINASE_RESISTANCE_ALL_DN	HOLLEMAN_ASPARAGINASE_RESISTANCE_ALL_DN		20	0.523092	1.3023	0.216842	0.279389	1	2105	tags=55%, list=16%, signal=65%
KLEIN_PRIMARY_EFFUSION_LYMPHOMA_UP	KLEIN_PRIMARY_EFFUSION_LYMPHOMA_UP		50	0.345557	1.30212	0.107356	0.27936	1	2095	tags=34%, list=16%, signal=40%
REACTOME_RNA_POL_III_TRANSCRIPTION_INITIATION_FROM_TYPE_3_PROMOTER	REACTOME_RNA_POL_III_TRANSCRIPTION_INITIATION_FROM_TYPE_3_PROMOTER		23	0.447988	1.30209	0.18107	0.279133	1	2318	tags=30%, list=17%, signal=37%
BILD_SRC_ONCOGENIC_SIGNATURE	BILD_SRC_ONCOGENIC_SIGNATURE		51	0.365436	1.30166	0.11875	0.279425	1	2081	tags=29%, list=16%, signal=35%
REACTOME_TRANSFERRIN_ENDOCYTOSIS_AND_RECYCLING	REACTOME_TRANSFERRIN_ENDOCYTOSIS_AND_RECYCLING		20	0.435149	1.301	0.184369	0.280049	1	1375	tags=30%, list=10%, signal=33%
BASSO_HAIRY_CELL_LEUKEMIA_DN	BASSO_HAIRY_CELL_LEUKEMIA_DN		76	0.318474	1.3005	0.142574	0.280459	1	2130	tags=26%, list=16%, signal=31%
REACTOME_RNA_POL_III_TRANSCRIPTION_TERMINATION	REACTOME_RNA_POL_III_TRANSCRIPTION_TERMINATION		16	0.535534	1.30029	0.171779	0.280469	1	3068	tags=38%, list=23%, signal=49%
HOOI_ST7_TARGETS_UP	HOOI_ST7_TARGETS_UP		59	0.318634	1.3001	0.101243	0.280481	1	1698	tags=19%, list=13%, signal=21%
AMUNDSON_POOR_SURVIVAL_AFTER_GAMMA_RADIATION_8G	AMUNDSON_POOR_SURVIVAL_AFTER_GAMMA_RADIATION_8G		87	0.290353	1.30006	0.127619	0.280256	1	1014	tags=14%, list=8%, signal=15%
MA_MYELOID_DIFFERENTIATION_UP	MA_MYELOID_DIFFERENTIATION_UP		38	0.413434	1.3	0.180645	0.280069	1	2691	tags=45%, list=20%, signal=56%
CHOW_RASSF1_TARGETS_DN	CHOW_RASSF1_TARGETS_DN		25	0.460449	1.29965	0.179959	0.280319	1	2044	tags=48%, list=15%, signal=57%
BURTON_ADIPOGENESIS_5	BURTON_ADIPOGENESIS_5		96	0.417132	1.29901	0.193227	0.281001	1	3026	tags=48%, list=23%, signal=62%
WONG_EMBRYONIC_STEM_CELL_CORE	WONG_EMBRYONIC_STEM_CELL_CORE		276	0.406092	1.29823	0.186373	0.281888	1	3109	tags=45%, list=23%, signal=57%
RIZKI_TUMOR_INVASIVENESS_3D_UP	RIZKI_TUMOR_INVASIVENESS_3D_UP		188	0.247061	1.2978	0.0450607	0.282191	1	1714	tags=16%, list=13%, signal=19%
YOSHIOKA_LIVER_CANCER_EARLY_RECURRENCE_DN	YOSHIOKA_LIVER_CANCER_EARLY_RECURRENCE_DN		44	0.336277	1.29764	0.122841	0.282152	1	1704	tags=30%, list=13%, signal=34%
CHANDRAN_METASTASIS_TOP50_UP	CHANDRAN_METASTASIS_TOP50_UP		25	0.446849	1.29747	0.178947	0.282105	1	1765	tags=40%, list=13%, signal=46%
SAKAI_CHRONIC_HEPATITIS_VS_LIVER_CANCER_DN	SAKAI_CHRONIC_HEPATITIS_VS_LIVER_CANCER_DN		31	0.39019	1.29705	0.166667	0.282462	1	789	tags=19%, list=6%, signal=21%
HASLINGER_B_CLL_WITH_13Q14_DELETION	HASLINGER_B_CLL_WITH_13Q14_DELETION		19	0.416149	1.29577	0.163265	0.283893	1	1353	tags=26%, list=10%, signal=29%
MAYBURD_RESPONSE_TO_L663536_UP	MAYBURD_RESPONSE_TO_L663536_UP		20	0.482759	1.2957	0.137421	0.283724	1	1496	tags=40%, list=11%, signal=45%
BOQUEST_STEM_CELL_CULTURED_VS_FRESH_DN	BOQUEST_STEM_CELL_CULTURED_VS_FRESH_DN		28	0.407002	1.2949	0.153989	0.284627	1	115	tags=7%, list=1%, signal=7%
COLIN_PILOCYTIC_ASTROCYTOMA_VS_GLIOBLASTOMA_DN	COLIN_PILOCYTIC_ASTROCYTOMA_VS_GLIOBLASTOMA_DN		25	0.409885	1.29376	0.161157	0.286002	1	563	tags=20%, list=4%, signal=21%
YAO_TEMPORAL_RESPONSE_TO_PROGESTERONE_CLUSTER_0	YAO_TEMPORAL_RESPONSE_TO_PROGESTERONE_CLUSTER_0		61	0.285847	1.29372	0.0789981	0.285779	1	1434	tags=20%, list=11%, signal=22%
PID_S1P_META_PATHWAY	PID_S1P_META_PATHWAY		16	0.38283	1.29273	0.134	0.286952	1	3086	tags=38%, list=23%, signal=49%
MODY_HIPPOCAMPUS_POSTNATAL	MODY_HIPPOCAMPUS_POSTNATAL		61	0.326137	1.29264	0.14313	0.2868	1	120	tags=7%, list=1%, signal=7%
MARKEY_RB1_ACUTE_LOF_UP	MARKEY_RB1_ACUTE_LOF_UP		168	0.331364	1.29148	0.171598	0.288171	1	1939	tags=33%, list=15%, signal=39%
ZHAN_MULTIPLE_MYELOMA_CD1_VS_CD2_DN	ZHAN_MULTIPLE_MYELOMA_CD1_VS_CD2_DN		36	0.333311	1.29139	0.128253	0.288014	1	436	tags=11%, list=3%, signal=11%
LEE_LIVER_CANCER_MYC_E2F1_UP	LEE_LIVER_CANCER_MYC_E2F1_UP		54	0.370274	1.29101	0.157791	0.288285	1	2969	tags=39%, list=22%, signal=50%
ONO_AML1_TARGETS_UP	ONO_AML1_TARGETS_UP		22	0.449126	1.29023	0.228916	0.289117	1	978	tags=41%, list=7%, signal=44%
REACTOME_APC_C_CDC20_MEDIATED_DEGRADATION_OF_MITOTIC_PROTEINS	REACTOME_APC_C_CDC20_MEDIATED_DEGRADATION_OF_MITOTIC_PROTEINS		58	0.470632	1.28943	0.248408	0.290025	1	2896	tags=45%, list=22%, signal=57%
ABE_VEGFA_TARGETS	ABE_VEGFA_TARGETS		19	0.368056	1.28937	0.135135	0.289836	1	224	tags=11%, list=2%, signal=11%
BIOCARTA_KERATINOCYTE_PATHWAY	BIOCARTA_KERATINOCYTE_PATHWAY		44	0.390675	1.28879	0.181452	0.290426	1	1807	tags=34%, list=14%, signal=39%
PID_BCR_5PATHWAY	PID_BCR_5PATHWAY		61	0.396677	1.28861	0.157025	0.290383	1	1304	tags=33%, list=10%, signal=36%
UZONYI_RESPONSE_TO_LEUKOTRIENE_AND_THROMBIN	UZONYI_RESPONSE_TO_LEUKOTRIENE_AND_THROMBIN		34	0.400168	1.28743	0.196078	0.291751	1	683	tags=29%, list=5%, signal=31%
REACTOME_M_G1_TRANSITION	REACTOME_M_G1_TRANSITION		67	0.424328	1.2874	0.247967	0.291507	1	3312	tags=48%, list=25%, signal=63%
REACTOME_IL_3_5_AND_GM_CSF_SIGNALING	REACTOME_IL_3_5_AND_GM_CSF_SIGNALING		43	0.395317	1.2874	0.186879	0.291247	1	882	tags=26%, list=7%, signal=27%
REACTOME_SCFSKP2_MEDIATED_DEGRADATION_OF_P27_P21	REACTOME_SCFSKP2_MEDIATED_DEGRADATION_OF_P27_P21		51	0.49921	1.28678	0.254202	0.291865	1	1979	tags=39%, list=15%, signal=46%
CHIBA_RESPONSE_TO_TSA	CHIBA_RESPONSE_TO_TSA		38	0.387351	1.2865	0.138144	0.291993	1	1498	tags=29%, list=11%, signal=33%
MCCABE_BOUND_BY_HOXC6	MCCABE_BOUND_BY_HOXC6		242	0.265495	1.28599	0.0962567	0.292479	1	1537	tags=15%, list=12%, signal=17%
BECKER_TAMOXIFEN_RESISTANCE_DN	BECKER_TAMOXIFEN_RESISTANCE_DN		49	0.325543	1.28542	0.131827	0.293045	1	1035	tags=16%, list=8%, signal=18%
SHEDDEN_LUNG_CANCER_GOOD_SURVIVAL_A12	SHEDDEN_LUNG_CANCER_GOOD_SURVIVAL_A12		264	0.291177	1.28509	0.137546	0.293261	1	1323	tags=13%, list=10%, signal=14%
CROONQUIST_NRAS_VS_STROMAL_STIMULATION_UP	CROONQUIST_NRAS_VS_STROMAL_STIMULATION_UP		36	0.327975	1.28482	0.0992509	0.293334	1	796	tags=17%, list=6%, signal=18%
LINDGREN_BLADDER_CANCER_CLUSTER_3_DN	LINDGREN_BLADDER_CANCER_CLUSTER_3_DN		172	0.26508	1.28379	0.0990476	0.294563	1	1692	tags=20%, list=13%, signal=22%
BIOCARTA_CASPASE_PATHWAY	BIOCARTA_CASPASE_PATHWAY		22	0.450512	1.28343	0.238384	0.294829	1	1561	tags=45%, list=12%, signal=51%
VANOEVELEN_MYOGENESIS_SIN3A_TARGETS	VANOEVELEN_MYOGENESIS_SIN3A_TARGETS		151	0.297315	1.28339	0.132	0.29459	1	3013	tags=36%, list=23%, signal=46%
BOCHKIS_FOXA2_TARGETS	BOCHKIS_FOXA2_TARGETS		320	0.23996	1.28318	0.0910781	0.294608	1	1993	tags=19%, list=15%, signal=22%
PID_AMB2_NEUTROPHILS_PATHWAY	PID_AMB2_NEUTROPHILS_PATHWAY		40	0.359866	1.28291	0.150278	0.294734	1	755	tags=20%, list=6%, signal=21%
MACLACHLAN_BRCA1_TARGETS_UP	MACLACHLAN_BRCA1_TARGETS_UP		20	0.399417	1.28242	0.152475	0.295179	1	1102	tags=20%, list=8%, signal=22%
ZHENG_IL22_SIGNALING_UP	ZHENG_IL22_SIGNALING_UP		41	0.322844	1.28208	0.127698	0.295402	1	1091	tags=22%, list=8%, signal=24%
PANGAS_TUMOR_SUPPRESSION_BY_SMAD1_AND_SMAD5_UP	PANGAS_TUMOR_SUPPRESSION_BY_SMAD1_AND_SMAD5_UP		88	0.320528	1.28204	0.0894161	0.295195	1	3233	tags=34%, list=24%, signal=45%
VANHARANTA_UTERINE_FIBROID_DN	VANHARANTA_UTERINE_FIBROID_DN		58	0.300037	1.28096	0.12478	0.296533	1	826	tags=19%, list=6%, signal=20%
REACTOME_AUTODEGRADATION_OF_CDH1_BY_CDH1_APC_C	REACTOME_AUTODEGRADATION_OF_CDH1_BY_CDH1_APC_C		51	0.510328	1.27981	0.270213	0.297958	1	2896	tags=49%, list=22%, signal=62%
WU_HBX_TARGETS_1_DN	WU_HBX_TARGETS_1_DN		20	0.423746	1.2797	0.189349	0.297828	1	583	tags=20%, list=4%, signal=21%
BROWNE_HCMV_INFECTION_1HR_UP	BROWNE_HCMV_INFECTION_1HR_UP		58	0.351089	1.27969	0.168174	0.297567	1	562	tags=12%, list=4%, signal=13%
GRADE_COLON_AND_RECTAL_CANCER_UP	GRADE_COLON_AND_RECTAL_CANCER_UP		213	0.389602	1.27911	0.234694	0.298154	1	2674	tags=46%, list=20%, signal=56%
KEGG_PATHWAYS_IN_CANCER	KEGG_PATHWAYS_IN_CANCER		303	0.249626	1.27895	0.0902394	0.298141	1	1506	tags=16%, list=11%, signal=17%
DOUGLAS_BMI1_TARGETS_DN	DOUGLAS_BMI1_TARGETS_DN		209	0.311378	1.27875	0.143141	0.298199	1	1923	tags=25%, list=14%, signal=29%
CROONQUIST_NRAS_SIGNALING_UP	CROONQUIST_NRAS_SIGNALING_UP		37	0.379397	1.27813	0.136456	0.298846	1	2004	tags=27%, list=15%, signal=32%
REACTOME_SMAD2_SMAD3_SMAD4_HETEROTRIMER_REGULATES_TRANSCRIPTION	REACTOME_SMAD2_SMAD3_SMAD4_HETEROTRIMER_REGULATES_TRANSCRIPTION		23	0.425798	1.2781	0.213307	0.298605	1	2865	tags=48%, list=22%, signal=61%
BARRIER_COLON_CANCER_RECURRENCE_UP	BARRIER_COLON_CANCER_RECURRENCE_UP		34	0.404636	1.2775	0.177291	0.299193	1	2628	tags=41%, list=20%, signal=51%
GALE_APL_WITH_FLT3_MUTATED_UP	GALE_APL_WITH_FLT3_MUTATED_UP		41	0.377921	1.27744	0.197183	0.299002	1	1330	tags=32%, list=10%, signal=35%
HECKER_IFNB1_TARGETS	HECKER_IFNB1_TARGETS		73	0.472299	1.27721	0.27789	0.299075	1	2920	tags=59%, list=22%, signal=75%
ALFANO_MYC_TARGETS	ALFANO_MYC_TARGETS		211	0.273563	1.277	0.130178	0.2991	1	1733	tags=20%, list=13%, signal=23%
GAZDA_DIAMOND_BLACKFAN_ANEMIA_MYELOID_UP	GAZDA_DIAMOND_BLACKFAN_ANEMIA_MYELOID_UP		27	0.42372	1.2754	0.143443	0.301151	1	1138	tags=22%, list=9%, signal=24%
XU_AKT1_TARGETS_6HR	XU_AKT1_TARGETS_6HR		24	0.472428	1.27454	0.237425	0.302095	1	1513	tags=29%, list=11%, signal=33%
HAHTOLA_CTCL_PATHOGENESIS	HAHTOLA_CTCL_PATHOGENESIS		16	0.440433	1.27426	0.181275	0.302258	1	1143	tags=38%, list=9%, signal=41%
LEE_METASTASIS_AND_ALTERNATIVE_SPLICING_UP	LEE_METASTASIS_AND_ALTERNATIVE_SPLICING_UP		64	0.308901	1.27411	0.13806	0.302222	1	1199	tags=14%, list=9%, signal=15%
YAO_TEMPORAL_RESPONSE_TO_PROGESTERONE_CLUSTER_11	YAO_TEMPORAL_RESPONSE_TO_PROGESTERONE_CLUSTER_11		77	0.43995	1.2738	0.138554	0.30241	1	3029	tags=48%, list=23%, signal=62%
MARKEY_RB1_CHRONIC_LOF_UP	MARKEY_RB1_CHRONIC_LOF_UP		100	0.281042	1.2735	0.118467	0.302587	1	1863	tags=19%, list=14%, signal=22%
TURASHVILI_BREAST_DUCTAL_CARCINOMA_VS_DUCTAL_NORMAL_UP	TURASHVILI_BREAST_DUCTAL_CARCINOMA_VS_DUCTAL_NORMAL_UP		28	0.388607	1.27249	0.167598	0.303773	1	611	tags=7%, list=5%, signal=7%
OUILLETTE_CLL_13Q14_DELETION_DN	OUILLETTE_CLL_13Q14_DELETION_DN		42	0.32831	1.27169	0.125436	0.304662	1	1353	tags=17%, list=10%, signal=18%
HAN_JNK_SINGALING_UP	HAN_JNK_SINGALING_UP		28	0.351388	1.27067	0.174157	0.305892	1	1289	tags=21%, list=10%, signal=24%
PLASARI_TGFB1_SIGNALING_VIA_NFIC_1HR_UP	PLASARI_TGFB1_SIGNALING_VIA_NFIC_1HR_UP		27	0.338194	1.27003	0.119318	0.306556	1	340	tags=11%, list=3%, signal=11%
WANG_LMO4_TARGETS_DN	WANG_LMO4_TARGETS_DN		206	0.344001	1.27001	0.169422	0.306315	1	2368	tags=38%, list=18%, signal=45%
WEST_ADRENOCORTICAL_TUMOR_UP	WEST_ADRENOCORTICAL_TUMOR_UP		261	0.313463	1.26992	0.170478	0.306154	1	2107	tags=27%, list=16%, signal=31%
REACTOME_TIE2_SIGNALING	REACTOME_TIE2_SIGNALING		17	0.369594	1.26981	0.161765	0.306041	1	1394	tags=18%, list=10%, signal=20%
REACTOME_TRANSPORT_OF_INORGANIC_CATIONS_ANIONS_AND_AMINO_ACIDS_OLIGOPEPTIDES	REACTOME_TRANSPORT_OF_INORGANIC_CATIONS_ANIONS_AND_AMINO_ACIDS_OLIGOPEPTIDES		73	0.340672	1.26806	0.163082	0.308388	1	1272	tags=15%, list=10%, signal=17%
KOHOUTEK_CCNT1_TARGETS	KOHOUTEK_CCNT1_TARGETS		36	0.337451	1.26758	0.141221	0.308772	1	2531	tags=25%, list=19%, signal=31%
KIM_GERMINAL_CENTER_T_HELPER_DN	KIM_GERMINAL_CENTER_T_HELPER_DN		16	0.420403	1.26721	0.163347	0.309029	1	2078	tags=38%, list=16%, signal=44%
REACTOME_MITOCHONDRIAL_PROTEIN_IMPORT	REACTOME_MITOCHONDRIAL_PROTEIN_IMPORT		40	0.495179	1.26718	0.219262	0.308792	1	3336	tags=60%, list=25%, signal=80%
MORI_PRE_BI_LYMPHOCYTE_DN	MORI_PRE_BI_LYMPHOCYTE_DN		53	0.399389	1.26677	0.148847	0.309105	1	1355	tags=40%, list=10%, signal=44%
APPIERTO_RESPONSE_TO_FENRETINIDE_DN	APPIERTO_RESPONSE_TO_FENRETINIDE_DN		38	0.390807	1.26508	0.199584	0.311348	1	2562	tags=39%, list=19%, signal=49%
XU_GH1_AUTOCRINE_TARGETS_UP	XU_GH1_AUTOCRINE_TARGETS_UP		179	0.270944	1.26503	0.0842491	0.311117	1	2021	tags=19%, list=15%, signal=22%
ROESSLER_LIVER_CANCER_METASTASIS_UP	ROESSLER_LIVER_CANCER_METASTASIS_UP		99	0.27041	1.26487	0.106343	0.311109	1	1717	tags=16%, list=13%, signal=18%
BIOCARTA_P53_PATHWAY	BIOCARTA_P53_PATHWAY		16	0.376808	1.26426	0.160156	0.311687	1	3248	tags=50%, list=24%, signal=66%
WANG_METHYLATED_IN_BREAST_CANCER	WANG_METHYLATED_IN_BREAST_CANCER		35	0.34702	1.26426	0.197674	0.311422	1	2021	tags=29%, list=15%, signal=34%
BHAT_ESR1_TARGETS_NOT_VIA_AKT1_DN	BHAT_ESR1_TARGETS_NOT_VIA_AKT1_DN		67	0.299048	1.26368	0.114286	0.312013	1	1309	tags=21%, list=10%, signal=23%
KORKOLA_TERATOMA_UP	KORKOLA_TERATOMA_UP		15	0.383391	1.26321	0.162978	0.312458	1	561	tags=20%, list=4%, signal=21%
BIOCARTA_HIVNEF_PATHWAY	BIOCARTA_HIVNEF_PATHWAY		55	0.396889	1.26251	0.216049	0.313198	1	1807	tags=38%, list=14%, signal=44%
REACTOME_FORMATION_OF_THE_HIV1_EARLY_ELONGATION_COMPLEX	REACTOME_FORMATION_OF_THE_HIV1_EARLY_ELONGATION_COMPLEX		31	0.475634	1.26206	0.285714	0.313598	1	2079	tags=32%, list=16%, signal=38%
KYNG_DNA_DAMAGE_BY_4NQO_OR_UV	KYNG_DNA_DAMAGE_BY_4NQO_OR_UV		57	0.315929	1.26084	0.138996	0.315159	1	2131	tags=25%, list=16%, signal=29%
PID_IL8CXCR2_PATHWAY	PID_IL8CXCR2_PATHWAY		29	0.423251	1.26032	0.235756	0.315615	1	912	tags=31%, list=7%, signal=33%
FERRANDO_TAL1_NEIGHBORS	FERRANDO_TAL1_NEIGHBORS		17	0.426415	1.259	0.203704	0.317303	1	1936	tags=41%, list=15%, signal=48%
SMID_BREAST_CANCER_ERBB2_UP	SMID_BREAST_CANCER_ERBB2_UP		128	0.290509	1.25884	0.100182	0.317269	1	1367	tags=15%, list=10%, signal=16%
POMEROY_MEDULLOBLASTOMA_DESMOPLASIC_VS_CLASSIC_DN	POMEROY_MEDULLOBLASTOMA_DESMOPLASIC_VS_CLASSIC_DN		52	0.377433	1.25884	0.214286	0.316983	1	1992	tags=25%, list=15%, signal=29%
PID_MYC_REPRESSPATHWAY	PID_MYC_REPRESSPATHWAY		58	0.311924	1.25831	0.181992	0.317513	1	633	tags=10%, list=5%, signal=11%
PUJANA_BREAST_CANCER_LIT_INT_NETWORK	PUJANA_BREAST_CANCER_LIT_INT_NETWORK		94	0.316491	1.25828	0.16047	0.317265	1	3252	tags=41%, list=24%, signal=55%
LAIHO_COLORECTAL_CANCER_SERRATED_UP	LAIHO_COLORECTAL_CANCER_SERRATED_UP		103	0.381928	1.25788	0.161426	0.317574	1	1414	tags=28%, list=11%, signal=31%
HEIDENBLAD_AMPLIFIED_IN_PANCREATIC_CANCER	HEIDENBLAD_AMPLIFIED_IN_PANCREATIC_CANCER		19	0.393202	1.25768	0.195736	0.317562	1	3975	tags=63%, list=30%, signal=90%
OSADA_ASCL1_TARGETS_UP	OSADA_ASCL1_TARGETS_UP		39	0.394947	1.25759	0.201869	0.317425	1	1584	tags=21%, list=12%, signal=23%
REACTOME_SYNTHESIS_OF_DNA	REACTOME_SYNTHESIS_OF_DNA		78	0.402011	1.25758	0.271429	0.317149	1	2960	tags=40%, list=22%, signal=51%
GRAESSMANN_RESPONSE_TO_MC_AND_SERUM_DEPRIVATION_DN	GRAESSMANN_RESPONSE_TO_MC_AND_SERUM_DEPRIVATION_DN		65	0.29821	1.25756	0.176471	0.316904	1	2354	tags=23%, list=18%, signal=28%
BIOCARTA_RAS_PATHWAY	BIOCARTA_RAS_PATHWAY		22	0.441667	1.25747	0.229339	0.316788	1	957	tags=32%, list=7%, signal=34%
BALDWIN_PRKCI_TARGETS_UP	BALDWIN_PRKCI_TARGETS_UP		34	0.321438	1.25688	0.123574	0.317318	1	1555	tags=26%, list=12%, signal=30%
KYNG_DNA_DAMAGE_BY_UV	KYNG_DNA_DAMAGE_BY_UV		54	0.302019	1.25661	0.168627	0.317427	1	2281	tags=31%, list=17%, signal=38%
GRAESSMANN_RESPONSE_TO_MC_AND_SERUM_DEPRIVATION_UP	GRAESSMANN_RESPONSE_TO_MC_AND_SERUM_DEPRIVATION_UP		156	0.294528	1.25633	0.212891	0.317579	1	2114	tags=25%, list=16%, signal=29%
MOREAUX_B_LYMPHOCYTE_MATURATION_BY_TACI_DN	MOREAUX_B_LYMPHOCYTE_MATURATION_BY_TACI_DN		45	0.474751	1.25594	0.261317	0.317882	1	2647	tags=42%, list=20%, signal=53%
REACTOME_ASSOCIATION_OF_TRIC_CCT_WITH_TARGET_PROTEINS_DURING_BIOSYNTHESIS	REACTOME_ASSOCIATION_OF_TRIC_CCT_WITH_TARGET_PROTEINS_DURING_BIOSYNTHESIS		19	0.470704	1.25578	0.262525	0.317842	1	2402	tags=58%, list=18%, signal=71%
WINNEPENNINCKX_MELANOMA_METASTASIS_DN	WINNEPENNINCKX_MELANOMA_METASTASIS_DN		33	0.361888	1.2556	0.184762	0.317838	1	698	tags=9%, list=5%, signal=10%
REACTOME_PI3K_EVENTS_IN_ERBB2_SIGNALING	REACTOME_PI3K_EVENTS_IN_ERBB2_SIGNALING		32	0.340813	1.25553	0.167308	0.317639	1	281	tags=9%, list=2%, signal=10%
BRUNO_HEMATOPOIESIS	BRUNO_HEMATOPOIESIS		60	0.303211	1.25551	0.167641	0.317386	1	586	tags=12%, list=4%, signal=12%
HOUSTIS_ROS	HOUSTIS_ROS		34	0.376737	1.25512	0.194	0.317686	1	2648	tags=38%, list=20%, signal=48%
KEGG_PRION_DISEASES	KEGG_PRION_DISEASES		34	0.320238	1.25499	0.194286	0.317594	1	1822	tags=32%, list=14%, signal=37%
DOANE_BREAST_CANCER_ESR1_DN	DOANE_BREAST_CANCER_ESR1_DN		47	0.449153	1.25336	0.250467	0.319681	1	128	tags=9%, list=1%, signal=9%
TONKS_TARGETS_OF_RUNX1_RUNX1T1_FUSION_SUSTAINED_IN_GRANULOCYTE_UP	TONKS_TARGETS_OF_RUNX1_RUNX1T1_FUSION_SUSTAINED_IN_GRANULOCYTE_UP		15	0.405533	1.2533	0.181641	0.319489	1	3440	tags=40%, list=26%, signal=54%
BIOCARTA_RELA_PATHWAY	BIOCARTA_RELA_PATHWAY		16	0.606788	1.25324	0.243187	0.319305	1	707	tags=44%, list=5%, signal=46%
BIOCARTA_IL2_PATHWAY	BIOCARTA_IL2_PATHWAY		22	0.409887	1.25284	0.17505	0.319623	1	1234	tags=45%, list=9%, signal=50%
BANDRES_RESPONSE_TO_CARMUSTIN_MGMT_48HR_UP	BANDRES_RESPONSE_TO_CARMUSTIN_MGMT_48HR_UP		18	0.393402	1.25246	0.195652	0.319858	1	992	tags=17%, list=7%, signal=18%
DARWICHE_PAPILLOMA_RISK_LOW_UP	DARWICHE_PAPILLOMA_RISK_LOW_UP		115	0.289849	1.25221	0.18254	0.319956	1	1062	tags=15%, list=8%, signal=16%
SCHAEFFER_PROSTATE_DEVELOPMENT_12HR_UP	SCHAEFFER_PROSTATE_DEVELOPMENT_12HR_UP		91	0.294249	1.25175	0.107607	0.320382	1	679	tags=12%, list=5%, signal=13%
REACTOME_PRE_NOTCH_PROCESSING_IN_GOLGI	REACTOME_PRE_NOTCH_PROCESSING_IN_GOLGI		15	0.426571	1.25154	0.179381	0.32043	1	1362	tags=27%, list=10%, signal=30%
XU_GH1_EXOGENOUS_TARGETS_UP	XU_GH1_EXOGENOUS_TARGETS_UP		59	0.338099	1.25074	0.174632	0.321396	1	1199	tags=14%, list=9%, signal=15%
REACTOME_APC_C_CDH1_MEDIATED_DEGRADATION_OF_CDC20_AND_OTHER_APC_C_CDH1_TARGETED_PROTEINS_IN_LATE_MITOSIS_EARLY_G1	REACTOME_APC_C_CDH1_MEDIATED_DEGRADATION_OF_CDC20_AND_OTHER_APC_C_CDH1_TARGETED_PROTEINS_IN_LATE_MITOSIS_EARLY_G1		58	0.454954	1.25047	0.282979	0.321492	1	1923	tags=33%, list=14%, signal=38%
CHOI_ATL_STAGE_PREDICTOR	CHOI_ATL_STAGE_PREDICTOR		33	0.477467	1.25046	0.260417	0.321216	1	2424	tags=48%, list=18%, signal=59%
PID_BARD1PATHWAY	PID_BARD1PATHWAY		28	0.36064	1.25046	0.144788	0.320942	1	2224	tags=36%, list=17%, signal=43%
YIH_RESPONSE_TO_ARSENITE_C3	YIH_RESPONSE_TO_ARSENITE_C3		33	0.325292	1.25	0.15625	0.321341	1	2036	tags=27%, list=15%, signal=32%
AMUNDSON_GENOTOXIC_SIGNATURE	AMUNDSON_GENOTOXIC_SIGNATURE		92	0.276124	1.24873	0.145221	0.322981	1	2448	tags=25%, list=18%, signal=30%
BROWNE_HCMV_INFECTION_2HR_UP	BROWNE_HCMV_INFECTION_2HR_UP		34	0.353527	1.2485	0.194444	0.323021	1	683	tags=18%, list=5%, signal=19%
BIOCARTA_INFLAM_PATHWAY	BIOCARTA_INFLAM_PATHWAY		29	0.381248	1.24834	0.19708	0.322989	1	1334	tags=14%, list=10%, signal=15%
RASHI_RESPONSE_TO_IONIZING_RADIATION_4	RASHI_RESPONSE_TO_IONIZING_RADIATION_4		46	0.320293	1.24805	0.190855	0.323151	1	2285	tags=33%, list=17%, signal=39%
BIOCARTA_RACCYCD_PATHWAY	BIOCARTA_RACCYCD_PATHWAY		26	0.40491	1.24785	0.214859	0.323166	1	969	tags=23%, list=7%, signal=25%
WANG_LMO4_TARGETS_UP	WANG_LMO4_TARGETS_UP		232	0.278462	1.24756	0.133874	0.323317	1	2228	tags=28%, list=17%, signal=34%
BOQUEST_STEM_CELL_CULTURED_VS_FRESH_UP	BOQUEST_STEM_CELL_CULTURED_VS_FRESH_UP		390	0.261234	1.24713	0.112478	0.323653	1	1446	tags=15%, list=11%, signal=16%
MULLIGHAN_NPM1_MUTATED_SIGNATURE_1_UP	MULLIGHAN_NPM1_MUTATED_SIGNATURE_1_UP		237	0.245134	1.24665	0.139048	0.324102	1	1159	tags=13%, list=9%, signal=14%
KASLER_HDAC7_TARGETS_1_UP	KASLER_HDAC7_TARGETS_1_UP		142	0.275886	1.24652	0.1611	0.323994	1	1883	tags=23%, list=14%, signal=27%
GYORFFY_MITOXANTRONE_RESISTANCE	GYORFFY_MITOXANTRONE_RESISTANCE		36	0.315308	1.24619	0.145038	0.324217	1	386	tags=11%, list=3%, signal=11%
PID_IL2_1PATHWAY	PID_IL2_1PATHWAY		54	0.400028	1.24545	0.210744	0.324992	1	1574	tags=35%, list=12%, signal=40%
WANG_CLIM2_TARGETS_UP	WANG_CLIM2_TARGETS_UP		177	0.234148	1.2451	0.0909091	0.325225	1	2625	tags=26%, list=20%, signal=32%
KEGG_B_CELL_RECEPTOR_SIGNALING_PATHWAY	KEGG_B_CELL_RECEPTOR_SIGNALING_PATHWAY		67	0.374832	1.24489	0.212185	0.325264	1	1394	tags=30%, list=10%, signal=33%
GUENTHER_GROWTH_SPHERICAL_VS_ADHERENT_DN	GUENTHER_GROWTH_SPHERICAL_VS_ADHERENT_DN		26	0.365973	1.24437	0.184265	0.325736	1	1014	tags=19%, list=8%, signal=21%
GARY_CD5_TARGETS_UP	GARY_CD5_TARGETS_UP		361	0.300003	1.24416	0.177291	0.325791	1	2283	tags=30%, list=17%, signal=35%
SCHLOSSER_MYC_TARGETS_AND_SERUM_RESPONSE_UP	SCHLOSSER_MYC_TARGETS_AND_SERUM_RESPONSE_UP		43	0.541287	1.24364	0.204868	0.326261	1	2589	tags=63%, list=19%, signal=78%
WILSON_PROTEASES_AT_TUMOR_BONE_INTERFACE_UP	WILSON_PROTEASES_AT_TUMOR_BONE_INTERFACE_UP		21	0.346449	1.24334	0.184676	0.326422	1	1559	tags=24%, list=12%, signal=27%
REACTOME_GAB1_SIGNALOSOME	REACTOME_GAB1_SIGNALOSOME		26	0.38335	1.24332	0.202405	0.326168	1	281	tags=12%, list=2%, signal=12%
TOMLINS_PROSTATE_CANCER_UP	TOMLINS_PROSTATE_CANCER_UP		36	0.410516	1.24307	0.195171	0.326288	1	2193	tags=39%, list=16%, signal=46%
BROWNE_INTERFERON_RESPONSIVE_GENES	BROWNE_INTERFERON_RESPONSIVE_GENES		63	0.502336	1.2425	0.337374	0.326868	1	2299	tags=51%, list=17%, signal=61%
BOYLAN_MULTIPLE_MYELOMA_PCA3_DN	BOYLAN_MULTIPLE_MYELOMA_PCA3_DN		48	0.303869	1.24239	0.166976	0.326737	1	1797	tags=25%, list=13%, signal=29%
REACTOME_LYSOSOME_VESICLE_BIOGENESIS	REACTOME_LYSOSOME_VESICLE_BIOGENESIS		21	0.466023	1.24118	0.214286	0.328322	1	2609	tags=43%, list=20%, signal=53%
LE_EGR2_TARGETS_UP	LE_EGR2_TARGETS_UP		90	0.278985	1.24111	0.139785	0.328149	1	903	tags=11%, list=7%, signal=12%
HELLER_SILENCED_BY_METHYLATION_DN	HELLER_SILENCED_BY_METHYLATION_DN		93	0.300926	1.24088	0.19596	0.328206	1	2419	tags=33%, list=18%, signal=40%
PID_FRA_PATHWAY	PID_FRA_PATHWAY		35	0.325406	1.24087	0.177903	0.327942	1	731	tags=14%, list=5%, signal=15%
KEGG_SELENOAMINO_ACID_METABOLISM	KEGG_SELENOAMINO_ACID_METABOLISM		18	0.416473	1.24081	0.232465	0.327757	1	1244	tags=22%, list=9%, signal=24%
GRABARCZYK_BCL11B_TARGETS_DN	GRABARCZYK_BCL11B_TARGETS_DN		44	0.3249	1.24047	0.169524	0.327976	1	1136	tags=18%, list=9%, signal=20%
SHIN_B_CELL_LYMPHOMA_CLUSTER_5	SHIN_B_CELL_LYMPHOMA_CLUSTER_5		17	0.414309	1.24047	0.219925	0.327698	1	913	tags=29%, list=7%, signal=32%
CHANG_IMMORTALIZED_BY_HPV31_DN	CHANG_IMMORTALIZED_BY_HPV31_DN		61	0.321891	1.23989	0.197802	0.328244	1	2983	tags=38%, list=22%, signal=48%
REACTOME_REGULATION_OF_HYPOXIA_INDUCIBLE_FACTOR_HIF_BY_OXYGEN	REACTOME_REGULATION_OF_HYPOXIA_INDUCIBLE_FACTOR_HIF_BY_OXYGEN		22	0.36739	1.23979	0.217131	0.328105	1	1041	tags=23%, list=8%, signal=25%
DELASERNA_MYOD_TARGETS_UP	DELASERNA_MYOD_TARGETS_UP		79	0.305384	1.23959	0.235294	0.328092	1	969	tags=11%, list=7%, signal=12%
RIZKI_TUMOR_INVASIVENESS_2D_UP	RIZKI_TUMOR_INVASIVENESS_2D_UP		64	0.31994	1.23908	0.176357	0.328555	1	2238	tags=30%, list=17%, signal=36%
BOGNI_TREATMENT_RELATED_MYELOID_LEUKEMIA_UP	BOGNI_TREATMENT_RELATED_MYELOID_LEUKEMIA_UP		25	0.353565	1.23852	0.187867	0.329052	1	1933	tags=32%, list=15%, signal=37%
LABBE_TGFB1_TARGETS_DN	LABBE_TGFB1_TARGETS_DN		96	0.31586	1.23775	0.189591	0.32997	1	2392	tags=21%, list=18%, signal=25%
WARTERS_IR_RESPONSE_5GY	WARTERS_IR_RESPONSE_5GY		30	0.353752	1.23756	0.205505	0.32998	1	1799	tags=20%, list=14%, signal=23%
POMEROY_MEDULLOBLASTOMA_DESMOPLASIC_VS_CLASSIC_UP	POMEROY_MEDULLOBLASTOMA_DESMOPLASIC_VS_CLASSIC_UP		57	0.297691	1.23704	0.182342	0.330449	1	991	tags=12%, list=7%, signal=13%
ZHAN_V1_LATE_DIFFERENTIATION_GENES_DN	ZHAN_V1_LATE_DIFFERENTIATION_GENES_DN		15	0.487525	1.23704	0.257322	0.330169	1	2422	tags=53%, list=18%, signal=65%
HUNSBERGER_EXERCISE_REGULATED_GENES	HUNSBERGER_EXERCISE_REGULATED_GENES		30	0.388947	1.23638	0.241445	0.33084	1	785	tags=17%, list=6%, signal=18%
POTTI_ADRIAMYCIN_SENSITIVITY	POTTI_ADRIAMYCIN_SENSITIVITY		67	0.293055	1.23631	0.128975	0.330662	1	1605	tags=18%, list=12%, signal=20%
YAMAZAKI_TCEB3_TARGETS_DN	YAMAZAKI_TCEB3_TARGETS_DN		160	0.272179	1.23582	0.178082	0.331106	1	1139	tags=15%, list=9%, signal=16%
SHIPP_DLBCL_CURED_VS_FATAL_DN	SHIPP_DLBCL_CURED_VS_FATAL_DN		39	0.362617	1.23496	0.182711	0.332082	1	1582	tags=28%, list=12%, signal=32%
OSWALD_HEMATOPOIETIC_STEM_CELL_IN_COLLAGEN_GEL_DN	OSWALD_HEMATOPOIETIC_STEM_CELL_IN_COLLAGEN_GEL_DN		231	0.257014	1.23495	0.109127	0.331816	1	2334	tags=29%, list=18%, signal=35%
ZHU_CMV_ALL_DN	ZHU_CMV_ALL_DN		119	0.293884	1.23449	0.161818	0.332245	1	1184	tags=13%, list=9%, signal=15%
LOPEZ_MBD_TARGETS_IMPRINTED_AND_X_LINKED	LOPEZ_MBD_TARGETS_IMPRINTED_AND_X_LINKED		16	0.387199	1.23419	0.219758	0.332388	1	1249	tags=25%, list=9%, signal=28%
KEGG_TYPE_II_DIABETES_MELLITUS	KEGG_TYPE_II_DIABETES_MELLITUS		42	0.336675	1.23404	0.21172	0.332347	1	1043	tags=19%, list=8%, signal=21%
BRUINS_UVC_RESPONSE_VIA_TP53_GROUP_B	BRUINS_UVC_RESPONSE_VIA_TP53_GROUP_B		377	0.239726	1.2339	0.0973451	0.332274	1	856	tags=10%, list=6%, signal=10%
IVANOVA_HEMATOPOIESIS_STEM_CELL	IVANOVA_HEMATOPOIESIS_STEM_CELL		173	0.262756	1.23338	0.125448	0.332748	1	1822	tags=16%, list=14%, signal=19%
LAU_APOPTOSIS_CDKN2A_UP	LAU_APOPTOSIS_CDKN2A_UP		55	0.362635	1.23326	0.198413	0.332628	1	1799	tags=27%, list=14%, signal=31%
WANG_CLIM2_TARGETS_DN	WANG_CLIM2_TARGETS_DN		134	0.313959	1.23305	0.141434	0.332694	1	2396	tags=35%, list=18%, signal=42%
HOFFMANN_IMMATURE_TO_MATURE_B_LYMPHOCYTE_DN	HOFFMANN_IMMATURE_TO_MATURE_B_LYMPHOCYTE_DN		43	0.346392	1.2328	0.187867	0.332771	1	1205	tags=16%, list=9%, signal=18%
HOFMANN_CELL_LYMPHOMA_UP	HOFMANN_CELL_LYMPHOMA_UP		45	0.298318	1.23247	0.161228	0.332985	1	1800	tags=22%, list=14%, signal=26%
DAZARD_UV_RESPONSE_CLUSTER_G1	DAZARD_UV_RESPONSE_CLUSTER_G1		63	0.365955	1.23202	0.263158	0.333391	1	2614	tags=40%, list=20%, signal=49%
REACTOME_G1_S_TRANSITION	REACTOME_G1_S_TRANSITION		93	0.358445	1.23172	0.260784	0.333562	1	3312	tags=44%, list=25%, signal=58%
MARTINEZ_TP53_TARGETS_DN	MARTINEZ_TP53_TARGETS_DN		439	0.229707	1.23151	0.124334	0.333606	1	2369	tags=22%, list=18%, signal=26%
KEGG_DORSO_VENTRAL_AXIS_FORMATION	KEGG_DORSO_VENTRAL_AXIS_FORMATION		19	0.389398	1.23096	0.209393	0.334119	1	1207	tags=32%, list=9%, signal=35%
SIMBULAN_PARP1_TARGETS_UP	SIMBULAN_PARP1_TARGETS_UP		31	0.351184	1.22998	0.185321	0.335264	1	131	tags=10%, list=1%, signal=10%
SCHLOSSER_MYC_TARGETS_REPRESSED_BY_SERUM	SCHLOSSER_MYC_TARGETS_REPRESSED_BY_SERUM		131	0.49242	1.22904	0.347023	0.336435	1	2703	tags=57%, list=20%, signal=71%
KEGG_N_GLYCAN_BIOSYNTHESIS	KEGG_N_GLYCAN_BIOSYNTHESIS		35	0.38966	1.2286	0.20935	0.336776	1	2905	tags=46%, list=22%, signal=58%
YAO_TEMPORAL_RESPONSE_TO_PROGESTERONE_CLUSTER_1	YAO_TEMPORAL_RESPONSE_TO_PROGESTERONE_CLUSTER_1		59	0.281258	1.22849	0.161002	0.336675	1	1882	tags=20%, list=14%, signal=24%
MUELLER_PLURINET	MUELLER_PLURINET		247	0.300153	1.22776	0.193089	0.33744	1	3465	tags=41%, list=26%, signal=55%
LEE_AGING_CEREBELLUM_UP	LEE_AGING_CEREBELLUM_UP		73	0.306123	1.22747	0.188462	0.337616	1	2926	tags=37%, list=22%, signal=47%
CHIARETTI_ACUTE_LYMPHOBLASTIC_LEUKEMIA_ZAP70	CHIARETTI_ACUTE_LYMPHOBLASTIC_LEUKEMIA_ZAP70		61	0.307764	1.22674	0.212687	0.338504	1	1985	tags=31%, list=15%, signal=36%
FARMER_BREAST_CANCER_BASAL_VS_LULMINAL	FARMER_BREAST_CANCER_BASAL_VS_LULMINAL		294	0.246931	1.22637	0.150838	0.338777	1	1386	tags=15%, list=10%, signal=16%
DAIRKEE_CANCER_PRONE_RESPONSE_BPA	DAIRKEE_CANCER_PRONE_RESPONSE_BPA		45	0.407488	1.22621	0.237805	0.338743	1	3202	tags=49%, list=24%, signal=64%
BOWIE_RESPONSE_TO_EXTRACELLULAR_MATRIX	BOWIE_RESPONSE_TO_EXTRACELLULAR_MATRIX		17	0.632735	1.22591	0.315041	0.338922	1	3842	tags=82%, list=29%, signal=116%
SHARMA_PILOCYTIC_ASTROCYTOMA_LOCATION_UP	SHARMA_PILOCYTIC_ASTROCYTOMA_LOCATION_UP		20	0.384088	1.22559	0.198444	0.339113	1	3020	tags=40%, list=23%, signal=52%
PID_PI3KCIPATHWAY	PID_PI3KCIPATHWAY		41	0.403121	1.22516	0.2423	0.339444	1	2389	tags=44%, list=18%, signal=53%
BILANGES_RAPAMYCIN_SENSITIVE_GENES	BILANGES_RAPAMYCIN_SENSITIVE_GENES		31	0.350641	1.22498	0.221797	0.339435	1	2950	tags=35%, list=22%, signal=45%
REACTOME_CROSS_PRESENTATION_OF_SOLUBLE_EXOGENOUS_ANTIGENS_ENDOSOMES	REACTOME_CROSS_PRESENTATION_OF_SOLUBLE_EXOGENOUS_ANTIGENS_ENDOSOMES		43	0.526492	1.22465	0.3	0.339672	1	1923	tags=42%, list=14%, signal=49%
PID_HNF3APATHWAY	PID_HNF3APATHWAY		38	0.335588	1.2245	0.205273	0.339595	1	1834	tags=26%, list=14%, signal=30%
PID_TRKRPATHWAY	PID_TRKRPATHWAY		58	0.294924	1.22444	0.182879	0.339417	1	1394	tags=17%, list=10%, signal=19%
BOYAULT_LIVER_CANCER_SUBCLASS_G1_DN	BOYAULT_LIVER_CANCER_SUBCLASS_G1_DN		36	0.375434	1.22441	0.204409	0.339189	1	2888	tags=42%, list=22%, signal=53%
BENPORATH_ES_1	BENPORATH_ES_1		290	0.260095	1.2244	0.174775	0.338929	1	2117	tags=21%, list=16%, signal=24%
KOYAMA_SEMA3B_TARGETS_UP	KOYAMA_SEMA3B_TARGETS_UP		195	0.257853	1.22328	0.161232	0.340208	1	1020	tags=10%, list=8%, signal=10%
SANSOM_WNT_PATHWAY_REQUIRE_MYC	SANSOM_WNT_PATHWAY_REQUIRE_MYC		52	0.335244	1.22251	0.183971	0.341072	1	2578	tags=27%, list=19%, signal=33%
RHODES_UNDIFFERENTIATED_CANCER	RHODES_UNDIFFERENTIATED_CANCER		63	0.346326	1.22226	0.263889	0.341176	1	2736	tags=38%, list=21%, signal=48%
BROWNE_HCMV_INFECTION_48HR_UP	BROWNE_HCMV_INFECTION_48HR_UP		164	0.251931	1.22225	0.163603	0.340908	1	1401	tags=17%, list=11%, signal=19%
BIOCARTA_CCR5_PATHWAY	BIOCARTA_CCR5_PATHWAY		15	0.392573	1.22142	0.226721	0.341853	1	253	tags=20%, list=2%, signal=20%
REACTOME_CD28_CO_STIMULATION	REACTOME_CD28_CO_STIMULATION		27	0.384946	1.22124	0.22824	0.341846	1	2655	tags=44%, list=20%, signal=55%
WANG_SMARCE1_TARGETS_DN	WANG_SMARCE1_TARGETS_DN		308	0.265901	1.22116	0.21499	0.341705	1	2084	tags=21%, list=16%, signal=25%
SMID_BREAST_CANCER_RELAPSE_IN_PLEURA_DN	SMID_BREAST_CANCER_RELAPSE_IN_PLEURA_DN		23	0.384926	1.21982	0.232775	0.343433	1	698	tags=17%, list=5%, signal=18%
REACTOME_N_GLYCAN_ANTENNAE_ELONGATION_IN_THE_MEDIAL_TRANS_GOLGI	REACTOME_N_GLYCAN_ANTENNAE_ELONGATION_IN_THE_MEDIAL_TRANS_GOLGI		17	0.395325	1.21901	0.22	0.344372	1	2912	tags=41%, list=22%, signal=53%
HESS_TARGETS_OF_HOXA9_AND_MEIS1_UP	HESS_TARGETS_OF_HOXA9_AND_MEIS1_UP		54	0.390416	1.21879	0.25813	0.344417	1	3027	tags=44%, list=23%, signal=57%
POS_HISTAMINE_RESPONSE_NETWORK	POS_HISTAMINE_RESPONSE_NETWORK		28	0.348515	1.21853	0.2147	0.344526	1	1446	tags=25%, list=11%, signal=28%
BECKER_TAMOXIFEN_RESISTANCE_UP	BECKER_TAMOXIFEN_RESISTANCE_UP		49	0.338425	1.21816	0.206262	0.344789	1	3201	tags=33%, list=24%, signal=43%
REACTOME_RNA_POL_II_TRANSCRIPTION_PRE_INITIATION_AND_PROMOTER_OPENING	REACTOME_RNA_POL_II_TRANSCRIPTION_PRE_INITIATION_AND_PROMOTER_OPENING		38	0.372849	1.21722	0.252964	0.345869	1	2367	tags=32%, list=18%, signal=38%
JECHLINGER_EPITHELIAL_TO_MESENCHYMAL_TRANSITION_DN	JECHLINGER_EPITHELIAL_TO_MESENCHYMAL_TRANSITION_DN		62	0.292604	1.21704	0.204887	0.345885	1	2683	tags=27%, list=20%, signal=34%
NIKOLSKY_BREAST_CANCER_16Q24_AMPLICON	NIKOLSKY_BREAST_CANCER_16Q24_AMPLICON		32	0.337954	1.21641	0.168651	0.346525	1	1411	tags=19%, list=11%, signal=21%
VANHARANTA_UTERINE_FIBROID_WITH_7Q_DELETION_DN	VANHARANTA_UTERINE_FIBROID_WITH_7Q_DELETION_DN		33	0.336437	1.21613	0.192381	0.346699	1	1654	tags=27%, list=12%, signal=31%
VERRECCHIA_RESPONSE_TO_TGFB1_C1	VERRECCHIA_RESPONSE_TO_TGFB1_C1		17	0.391303	1.21607	0.19084	0.346507	1	196	tags=12%, list=1%, signal=12%
DACOSTA_UV_RESPONSE_VIA_ERCC3_TTD_UP	DACOSTA_UV_RESPONSE_VIA_ERCC3_TTD_UP		56	0.291507	1.21568	0.189036	0.34681	1	1512	tags=18%, list=11%, signal=20%
DARWICHE_PAPILLOMA_RISK_LOW_DN	DARWICHE_PAPILLOMA_RISK_LOW_DN		107	0.257037	1.21484	0.177903	0.347785	1	2538	tags=24%, list=19%, signal=30%
REACTOME_CYCLIN_E_ASSOCIATED_EVENTS_DURING_G1_S_TRANSITION_	REACTOME_CYCLIN_E_ASSOCIATED_EVENTS_DURING_G1_S_TRANSITION_		60	0.434873	1.21412	0.294363	0.348559	1	2102	tags=38%, list=16%, signal=45%
REACTOME_DESTABILIZATION_OF_MRNA_BY_AUF1_HNRNP_D0	REACTOME_DESTABILIZATION_OF_MRNA_BY_AUF1_HNRNP_D0		47	0.5491	1.21407	0.320261	0.348341	1	1923	tags=47%, list=14%, signal=55%
MONNIER_POSTRADIATION_TUMOR_ESCAPE_UP	MONNIER_POSTRADIATION_TUMOR_ESCAPE_UP		282	0.270636	1.21403	0.182353	0.348118	1	3009	tags=34%, list=23%, signal=43%
REACTOME_VIF_MEDIATED_DEGRADATION_OF_APOBEC3G	REACTOME_VIF_MEDIATED_DEGRADATION_OF_APOBEC3G		47	0.541151	1.2134	0.333333	0.3488	1	1923	tags=45%, list=14%, signal=52%
PID_P38ALPHABETADOWNSTREAMPATHWAY	PID_P38ALPHABETADOWNSTREAMPATHWAY		36	0.327464	1.21332	0.166667	0.348633	1	465	tags=14%, list=3%, signal=14%
MARKEY_RB1_ACUTE_LOF_DN	MARKEY_RB1_ACUTE_LOF_DN		180	0.260218	1.21329	0.177903	0.348405	1	2067	tags=22%, list=16%, signal=26%
LINDSTEDT_DENDRITIC_CELL_MATURATION_D	LINDSTEDT_DENDRITIC_CELL_MATURATION_D		66	0.34556	1.2131	0.222222	0.348406	1	1102	tags=27%, list=8%, signal=30%
REACTOME_P53_DEPENDENT_G1_DNA_DAMAGE_RESPONSE	REACTOME_P53_DEPENDENT_G1_DNA_DAMAGE_RESPONSE		50	0.489019	1.21256	0.307527	0.348951	1	3312	tags=58%, list=25%, signal=77%
MATZUK_SPERMATID_DIFFERENTIATION	MATZUK_SPERMATID_DIFFERENTIATION		31	0.346496	1.21111	0.208487	0.350788	1	1188	tags=16%, list=9%, signal=18%
MCBRYAN_PUBERTAL_BREAST_4_5WK_UP	MCBRYAN_PUBERTAL_BREAST_4_5WK_UP		215	0.267568	1.21027	0.152174	0.351787	1	925	tags=11%, list=7%, signal=11%
WENG_POR_TARGETS_GLOBAL_UP	WENG_POR_TARGETS_GLOBAL_UP		17	0.392941	1.21008	0.210821	0.351775	1	1884	tags=24%, list=14%, signal=27%
MORI_IMMATURE_B_LYMPHOCYTE_UP	MORI_IMMATURE_B_LYMPHOCYTE_UP		45	0.420599	1.20886	0.229299	0.353367	1	1721	tags=47%, list=13%, signal=53%
REACTOME_CD28_DEPENDENT_PI3K_AKT_SIGNALING	REACTOME_CD28_DEPENDENT_PI3K_AKT_SIGNALING		17	0.401659	1.20882	0.238659	0.353136	1	2655	tags=47%, list=20%, signal=59%
SCHUHMACHER_MYC_TARGETS_UP	SCHUHMACHER_MYC_TARGETS_UP		70	0.489461	1.20881	0.226453	0.352862	1	3340	tags=59%, list=25%, signal=78%
WANG_RESPONSE_TO_FORSKOLIN_UP	WANG_RESPONSE_TO_FORSKOLIN_UP		19	0.388818	1.20848	0.237154	0.35308	1	674	tags=26%, list=5%, signal=28%
REACTOME_METABOLISM_OF_NUCLEOTIDES	REACTOME_METABOLISM_OF_NUCLEOTIDES		56	0.340324	1.20816	0.1875	0.353299	1	2080	tags=29%, list=16%, signal=34%
SUZUKI_AMPLIFIED_IN_ORAL_CANCER	SUZUKI_AMPLIFIED_IN_ORAL_CANCER		16	0.456071	1.20791	0.262664	0.353389	1	131	tags=6%, list=1%, signal=6%
TCGA_GLIOBLASTOMA_COPY_NUMBER_UP	TCGA_GLIOBLASTOMA_COPY_NUMBER_UP		55	0.274147	1.20756	0.170498	0.353609	1	2786	tags=31%, list=21%, signal=39%
BIOCARTA_G1_PATHWAY	BIOCARTA_G1_PATHWAY		26	0.327529	1.20681	0.197026	0.354482	1	1100	tags=15%, list=8%, signal=17%
HASLINGER_B_CLL_WITH_MUTATED_VH_GENES	HASLINGER_B_CLL_WITH_MUTATED_VH_GENES		17	0.352477	1.20657	0.207294	0.354548	1	228	tags=12%, list=2%, signal=12%
MCCLUNG_COCAINE_REWARD_5D	MCCLUNG_COCAINE_REWARD_5D		72	0.263347	1.20641	0.167608	0.354518	1	1894	tags=22%, list=14%, signal=26%
BIOCARTA_CXCR4_PATHWAY	BIOCARTA_CXCR4_PATHWAY		22	0.373424	1.20583	0.228	0.35514	1	957	tags=23%, list=7%, signal=24%
DAZARD_UV_RESPONSE_CLUSTER_G4	DAZARD_UV_RESPONSE_CLUSTER_G4		18	0.37258	1.2056	0.233333	0.35521	1	1336	tags=22%, list=10%, signal=25%
HOFMANN_MYELODYSPLASTIC_SYNDROM_LOW_RISK_DN	HOFMANN_MYELODYSPLASTIC_SYNDROM_LOW_RISK_DN		27	0.335855	1.20531	0.237255	0.355391	1	1800	tags=26%, list=14%, signal=30%
KASLER_HDAC7_TARGETS_2_DN	KASLER_HDAC7_TARGETS_2_DN		24	0.398736	1.20334	0.256506	0.358167	1	375	tags=13%, list=3%, signal=13%
YIH_RESPONSE_TO_ARSENITE_C2	YIH_RESPONSE_TO_ARSENITE_C2		17	0.468265	1.20188	0.25	0.360145	1	174	tags=24%, list=1%, signal=24%
SHETH_LIVER_CANCER_VS_TXNIP_LOSS_PAM3	SHETH_LIVER_CANCER_VS_TXNIP_LOSS_PAM3		60	0.318717	1.20107	0.187156	0.361122	1	764	tags=12%, list=6%, signal=12%
STEARMAN_TUMOR_FIELD_EFFECT_UP	STEARMAN_TUMOR_FIELD_EFFECT_UP		30	0.384504	1.20003	0.236473	0.36252	1	764	tags=20%, list=6%, signal=21%
PID_TCR_PATHWAY	PID_TCR_PATHWAY		59	0.409593	1.19985	0.273663	0.362487	1	1985	tags=46%, list=15%, signal=54%
SOTIRIOU_BREAST_CANCER_GRADE_1_VS_3_UP	SOTIRIOU_BREAST_CANCER_GRADE_1_VS_3_UP		130	0.280299	1.19882	0.191729	0.363776	1	2149	tags=20%, list=16%, signal=24%
REACTOME_AMINO_ACID_SYNTHESIS_AND_INTERCONVERSION_TRANSAMINATION	REACTOME_AMINO_ACID_SYNTHESIS_AND_INTERCONVERSION_TRANSAMINATION		15	0.411999	1.19848	0.247525	0.364019	1	3425	tags=60%, list=26%, signal=81%
STAMBOLSKY_RESPONSE_TO_VITAMIN_D3_UP	STAMBOLSKY_RESPONSE_TO_VITAMIN_D3_UP		64	0.281166	1.1984	0.204159	0.363835	1	1221	tags=17%, list=9%, signal=19%
BOYAULT_LIVER_CANCER_SUBCLASS_G5_DN	BOYAULT_LIVER_CANCER_SUBCLASS_G5_DN		22	0.450781	1.19821	0.267782	0.363846	1	1518	tags=45%, list=11%, signal=51%
DOANE_BREAST_CANCER_CLASSES_DN	DOANE_BREAST_CANCER_CLASSES_DN		31	0.338984	1.19759	0.211765	0.364486	1	1120	tags=23%, list=8%, signal=25%
JOHANSSON_BRAIN_CANCER_EARLY_VS_LATE_DN	JOHANSSON_BRAIN_CANCER_EARLY_VS_LATE_DN		43	0.334608	1.19728	0.251407	0.364656	1	363	tags=9%, list=3%, signal=10%
BIDUS_METASTASIS_DN	BIDUS_METASTASIS_DN		114	0.274483	1.19684	0.238447	0.365021	1	1521	tags=19%, list=11%, signal=22%
DER_IFN_BETA_RESPONSE_UP	DER_IFN_BETA_RESPONSE_UP		96	0.380373	1.19673	0.304527	0.364919	1	2299	tags=36%, list=17%, signal=44%
PID_HDAC_CLASSIII_PATHWAY	PID_HDAC_CLASSIII_PATHWAY		18	0.36053	1.1967	0.226519	0.364669	1	799	tags=11%, list=6%, signal=12%
REACTOME_MITOTIC_G1_G1_S_PHASES	REACTOME_MITOTIC_G1_G1_S_PHASES		112	0.316248	1.19635	0.261209	0.364897	1	2491	tags=30%, list=19%, signal=37%
ENK_UV_RESPONSE_EPIDERMIS_UP	ENK_UV_RESPONSE_EPIDERMIS_UP		264	0.256048	1.19629	0.200378	0.364693	1	2031	tags=22%, list=15%, signal=25%
HUANG_GATA2_TARGETS_DN	HUANG_GATA2_TARGETS_DN		56	0.28154	1.19606	0.216319	0.36476	1	3117	tags=39%, list=23%, signal=51%
DORN_ADENOVIRUS_INFECTION_12HR_UP	DORN_ADENOVIRUS_INFECTION_12HR_UP		26	0.373823	1.19592	0.256506	0.364713	1	1456	tags=23%, list=11%, signal=26%
GREENBAUM_E2A_TARGETS_DN	GREENBAUM_E2A_TARGETS_DN		16	0.40388	1.19583	0.232179	0.364545	1	2953	tags=50%, list=22%, signal=64%
SMID_BREAST_CANCER_RELAPSE_IN_BONE_DN	SMID_BREAST_CANCER_RELAPSE_IN_BONE_DN		290	0.283938	1.19537	0.211091	0.365027	1	1225	tags=13%, list=9%, signal=14%
FLECHNER_BIOPSY_KIDNEY_TRANSPLANT_REJECTED_VS_OK_UP	FLECHNER_BIOPSY_KIDNEY_TRANSPLANT_REJECTED_VS_OK_UP		78	0.350653	1.19536	0.237113	0.364744	1	951	tags=26%, list=7%, signal=27%
NADERI_BREAST_CANCER_PROGNOSIS_DN	NADERI_BREAST_CANCER_PROGNOSIS_DN		16	0.404081	1.19523	0.239927	0.364667	1	1166	tags=25%, list=9%, signal=27%
KEGG_VIRAL_MYOCARDITIS	KEGG_VIRAL_MYOCARDITIS		67	0.270325	1.195	0.204225	0.364734	1	2497	tags=27%, list=19%, signal=33%
LEE_LIVER_CANCER_E2F1_UP	LEE_LIVER_CANCER_E2F1_UP		61	0.318648	1.19485	0.245136	0.364652	1	1289	tags=18%, list=10%, signal=20%
KEGG_PURINE_METABOLISM	KEGG_PURINE_METABOLISM		131	0.258191	1.19466	0.196262	0.364658	1	3270	tags=32%, list=25%, signal=42%
MARTINEZ_RESPONSE_TO_TRABECTEDIN_DN	MARTINEZ_RESPONSE_TO_TRABECTEDIN_DN		213	0.311124	1.19437	0.232848	0.364821	1	2270	tags=35%, list=17%, signal=41%
BENPORATH_MYC_TARGETS_WITH_EBOX	BENPORATH_MYC_TARGETS_WITH_EBOX		209	0.261571	1.19392	0.220039	0.365233	1	1857	tags=22%, list=14%, signal=26%
KANG_IMMORTALIZED_BY_TERT_UP	KANG_IMMORTALIZED_BY_TERT_UP		85	0.294987	1.1937	0.233886	0.365292	1	801	tags=8%, list=6%, signal=9%
MARTINEZ_RB1_AND_TP53_TARGETS_DN	MARTINEZ_RB1_AND_TP53_TARGETS_DN		433	0.220725	1.19351	0.161871	0.365278	1	2369	tags=22%, list=18%, signal=26%
WANG_RESPONSE_TO_ANDROGEN_UP	WANG_RESPONSE_TO_ANDROGEN_UP		24	0.378487	1.19324	0.279678	0.365401	1	1452	tags=29%, list=11%, signal=33%
MORI_MATURE_B_LYMPHOCYTE_UP	MORI_MATURE_B_LYMPHOCYTE_UP		73	0.339938	1.19194	0.160752	0.367113	1	1240	tags=29%, list=9%, signal=32%
LOPES_METHYLATED_IN_COLON_CANCER_DN	LOPES_METHYLATED_IN_COLON_CANCER_DN		27	0.315846	1.19119	0.210526	0.368	1	428	tags=11%, list=3%, signal=11%
ZHAN_MULTIPLE_MYELOMA_LB_DN	ZHAN_MULTIPLE_MYELOMA_LB_DN		30	0.387199	1.19102	0.290581	0.367997	1	2878	tags=57%, list=22%, signal=72%
NUTT_GBM_VS_AO_GLIOMA_DN	NUTT_GBM_VS_AO_GLIOMA_DN		39	0.35444	1.19081	0.272349	0.368053	1	2226	tags=31%, list=17%, signal=37%
REACTOME_HIV_LIFE_CYCLE	REACTOME_HIV_LIFE_CYCLE		108	0.376934	1.18922	0.288618	0.370182	1	2714	tags=36%, list=20%, signal=45%
IVANOVSKA_MIR106B_TARGETS	IVANOVSKA_MIR106B_TARGETS		65	0.290928	1.18919	0.199627	0.369956	1	783	tags=14%, list=6%, signal=15%
SESTO_RESPONSE_TO_UV_C2	SESTO_RESPONSE_TO_UV_C2		47	0.369289	1.18872	0.238193	0.370406	1	1834	tags=36%, list=14%, signal=42%
VALK_AML_CLUSTER_5	VALK_AML_CLUSTER_5		28	0.471091	1.18801	0.302905	0.371177	1	1527	tags=43%, list=11%, signal=48%
YUAN_ZNF143_PARTNERS	YUAN_ZNF143_PARTNERS		15	0.400822	1.18795	0.255144	0.370982	1	2532	tags=40%, list=19%, signal=49%
REACTOME_LATE_PHASE_OF_HIV_LIFE_CYCLE	REACTOME_LATE_PHASE_OF_HIV_LIFE_CYCLE		96	0.369055	1.18782	0.306931	0.370894	1	2714	tags=34%, list=20%, signal=43%
KOKKINAKIS_METHIONINE_DEPRIVATION_96HR_DN	KOKKINAKIS_METHIONINE_DEPRIVATION_96HR_DN		68	0.274188	1.18744	0.227778	0.3712	1	1102	tags=13%, list=8%, signal=14%
JIANG_AGING_CEREBRAL_CORTEX_DN	JIANG_AGING_CEREBRAL_CORTEX_DN		46	0.374521	1.18726	0.267782	0.371197	1	1441	tags=30%, list=11%, signal=34%
MODY_HIPPOCAMPUS_PRENATAL	MODY_HIPPOCAMPUS_PRENATAL		36	0.442762	1.18674	0.33871	0.37166	1	2224	tags=44%, list=17%, signal=53%
BROWNE_HCMV_INFECTION_12HR_UP	BROWNE_HCMV_INFECTION_12HR_UP		92	0.268024	1.18653	0.227106	0.371714	1	2464	tags=28%, list=18%, signal=34%
RUIZ_TNC_TARGETS_DN	RUIZ_TNC_TARGETS_DN		127	0.290071	1.18623	0.218349	0.371909	1	2061	tags=21%, list=15%, signal=25%
STEARMAN_LUNG_CANCER_EARLY_VS_LATE_DN	STEARMAN_LUNG_CANCER_EARLY_VS_LATE_DN		50	0.311597	1.18376	0.213439	0.375325	1	764	tags=18%, list=6%, signal=19%
GENTILE_UV_LOW_DOSE_DN	GENTILE_UV_LOW_DOSE_DN		58	0.27828	1.18361	0.212524	0.375251	1	1816	tags=21%, list=14%, signal=24%
REACTOME_MRNA_SPLICING_MINOR_PATHWAY	REACTOME_MRNA_SPLICING_MINOR_PATHWAY		35	0.504357	1.18167	0.389937	0.37793	1	2620	tags=46%, list=20%, signal=57%
NOUSHMEHR_GBM_SILENCED_BY_METHYLATION	NOUSHMEHR_GBM_SILENCED_BY_METHYLATION		32	0.355871	1.1814	0.256983	0.378051	1	1409	tags=16%, list=11%, signal=17%
SCHRAETS_MLL_TARGETS_DN	SCHRAETS_MLL_TARGETS_DN		29	0.35397	1.18115	0.232514	0.37815	1	25	tags=7%, list=0%, signal=7%
DAVICIONI_MOLECULAR_ARMS_VS_ERMS_DN	DAVICIONI_MOLECULAR_ARMS_VS_ERMS_DN		154	0.264618	1.18115	0.217235	0.377866	1	1698	tags=14%, list=13%, signal=15%
TARTE_PLASMA_CELL_VS_PLASMABLAST_DN	TARTE_PLASMA_CELL_VS_PLASMABLAST_DN		271	0.353686	1.18109	0.321138	0.377666	1	2499	tags=40%, list=19%, signal=49%
REACTOME_PYRIMIDINE_METABOLISM	REACTOME_PYRIMIDINE_METABOLISM		18	0.349184	1.18041	0.241715	0.378436	1	928	tags=17%, list=7%, signal=18%
IVANOVA_HEMATOPOIESIS_LATE_PROGENITOR	IVANOVA_HEMATOPOIESIS_LATE_PROGENITOR		350	0.258723	1.17996	0.188755	0.378835	1	2427	tags=27%, list=18%, signal=32%
JISON_SICKLE_CELL_DISEASE_DN	JISON_SICKLE_CELL_DISEASE_DN		146	0.355963	1.17969	0.322981	0.378958	1	2117	tags=41%, list=16%, signal=48%
BROWNE_HCMV_INFECTION_4HR_DN	BROWNE_HCMV_INFECTION_4HR_DN		222	0.233867	1.17829	0.1875	0.380809	1	1806	tags=16%, list=14%, signal=18%
BOYAULT_LIVER_CANCER_SUBCLASS_G6_DN	BOYAULT_LIVER_CANCER_SUBCLASS_G6_DN		19	0.344989	1.17826	0.23694	0.38057	1	1109	tags=21%, list=8%, signal=23%
FIGUEROA_AML_METHYLATION_CLUSTER_1_UP	FIGUEROA_AML_METHYLATION_CLUSTER_1_UP		73	0.277159	1.17751	0.197917	0.381469	1	459	tags=7%, list=3%, signal=7%
ELVIDGE_HIF1A_AND_HIF2A_TARGETS_UP	ELVIDGE_HIF1A_AND_HIF2A_TARGETS_UP		37	0.356464	1.17751	0.23	0.38118	1	2463	tags=38%, list=18%, signal=46%
ENGELMANN_CANCER_PROGENITORS_UP	ENGELMANN_CANCER_PROGENITORS_UP		40	0.291291	1.17728	0.228519	0.381248	1	1148	tags=18%, list=9%, signal=19%
ACEVEDO_NORMAL_TISSUE_ADJACENT_TO_LIVER_TUMOR_UP	ACEVEDO_NORMAL_TISSUE_ADJACENT_TO_LIVER_TUMOR_UP		131	0.280315	1.17695	0.243083	0.381437	1	2146	tags=27%, list=16%, signal=32%
CROONQUIST_NRAS_VS_STROMAL_STIMULATION_DN	CROONQUIST_NRAS_VS_STROMAL_STIMULATION_DN		89	0.289986	1.17689	0.228102	0.381236	1	1715	tags=13%, list=13%, signal=15%
OUELLET_CULTURED_OVARIAN_CANCER_INVASIVE_VS_LMP_DN	OUELLET_CULTURED_OVARIAN_CANCER_INVASIVE_VS_LMP_DN		28	0.354458	1.17538	0.257143	0.383295	1	279	tags=11%, list=2%, signal=11%
ALONSO_METASTASIS_EMT_UP	ALONSO_METASTASIS_EMT_UP		29	0.342426	1.17429	0.251004	0.384612	1	3628	tags=45%, list=27%, signal=61%
BIOCARTA_STEM_PATHWAY	BIOCARTA_STEM_PATHWAY		15	0.442555	1.17387	0.302804	0.384973	1	1201	tags=13%, list=9%, signal=15%
KIM_MYC_AMPLIFICATION_TARGETS_UP	KIM_MYC_AMPLIFICATION_TARGETS_UP		140	0.355475	1.17304	0.320158	0.3859	1	3163	tags=42%, list=24%, signal=55%
DER_IFN_GAMMA_RESPONSE_UP	DER_IFN_GAMMA_RESPONSE_UP		67	0.34818	1.17247	0.300589	0.386523	1	2227	tags=33%, list=17%, signal=39%
PROVENZANI_METASTASIS_UP	PROVENZANI_METASTASIS_UP		168	0.304819	1.17202	0.266129	0.386893	1	3015	tags=40%, list=23%, signal=51%
PID_IL6_7PATHWAY	PID_IL6_7PATHWAY		46	0.359688	1.17152	0.296748	0.387388	1	882	tags=22%, list=7%, signal=23%
CHENG_IMPRINTED_BY_ESTRADIOL	CHENG_IMPRINTED_BY_ESTRADIOL		70	0.255335	1.1701	0.216165	0.389325	1	1864	tags=20%, list=14%, signal=23%
FINETTI_BREAST_CANCERS_KINOME_BLUE	FINETTI_BREAST_CANCERS_KINOME_BLUE		15	0.378614	1.16975	0.25974	0.389582	1	1392	tags=27%, list=10%, signal=30%
MURAKAMI_UV_RESPONSE_6HR_DN	MURAKAMI_UV_RESPONSE_6HR_DN		20	0.358595	1.16958	0.272901	0.389535	1	3888	tags=45%, list=29%, signal=63%
PEDRIOLI_MIR31_TARGETS_DN	PEDRIOLI_MIR31_TARGETS_DN		278	0.263986	1.16936	0.239437	0.389584	1	1382	tags=13%, list=10%, signal=14%
BRUINS_UVC_RESPONSE_MIDDLE	BRUINS_UVC_RESPONSE_MIDDLE		63	0.290603	1.16899	0.261122	0.389844	1	1550	tags=19%, list=12%, signal=21%
REACTOME_ASSEMBLY_OF_THE_PRE_REPLICATIVE_COMPLEX	REACTOME_ASSEMBLY_OF_THE_PRE_REPLICATIVE_COMPLEX		54	0.453345	1.16849	0.351064	0.390341	1	1923	tags=37%, list=14%, signal=43%
TIEN_INTESTINE_PROBIOTICS_6HR_UP	TIEN_INTESTINE_PROBIOTICS_6HR_UP		50	0.446835	1.16736	0.33264	0.391742	1	2226	tags=54%, list=17%, signal=65%
FULCHER_INFLAMMATORY_RESPONSE_LECTIN_VS_LPS_DN	FULCHER_INFLAMMATORY_RESPONSE_LECTIN_VS_LPS_DN		331	0.318399	1.16645	0.270789	0.392788	1	2963	tags=47%, list=22%, signal=59%
WONG_ENDMETRIUM_CANCER_UP	WONG_ENDMETRIUM_CANCER_UP		18	0.427507	1.1658	0.294559	0.393486	1	2044	tags=22%, list=15%, signal=26%
THUM_SYSTOLIC_HEART_FAILURE_DN	THUM_SYSTOLIC_HEART_FAILURE_DN		149	0.250813	1.16562	0.217647	0.393476	1	2566	tags=26%, list=19%, signal=32%
NICK_RESPONSE_TO_PROC_TREATMENT_DN	NICK_RESPONSE_TO_PROC_TREATMENT_DN		22	0.498983	1.16526	0.327122	0.393734	1	2129	tags=59%, list=16%, signal=70%
BIOCARTA_IL2RB_PATHWAY	BIOCARTA_IL2RB_PATHWAY		38	0.391754	1.16406	0.308008	0.395363	1	912	tags=29%, list=7%, signal=31%
KANNAN_TP53_TARGETS_DN	KANNAN_TP53_TARGETS_DN		20	0.349949	1.16373	0.271881	0.395596	1	1409	tags=25%, list=11%, signal=28%
SESTO_RESPONSE_TO_UV_C4	SESTO_RESPONSE_TO_UV_C4		16	0.413651	1.16243	0.274949	0.397343	1	4264	tags=63%, list=32%, signal=92%
PETRETTO_HEART_MASS_QTL_CIS_DN	PETRETTO_HEART_MASS_QTL_CIS_DN		17	0.375258	1.16141	0.2749	0.39867	1	1823	tags=24%, list=14%, signal=27%
ROY_WOUND_BLOOD_VESSEL_UP	ROY_WOUND_BLOOD_VESSEL_UP		45	0.326898	1.16113	0.272232	0.398806	1	1149	tags=16%, list=9%, signal=17%
REACTOME_INTRINSIC_PATHWAY_FOR_APOPTOSIS	REACTOME_INTRINSIC_PATHWAY_FOR_APOPTOSIS		25	0.372652	1.16106	0.257202	0.398625	1	655	tags=24%, list=5%, signal=25%
CLASPER_LYMPHATIC_VESSELS_DURING_METASTASIS_DN	CLASPER_LYMPHATIC_VESSELS_DURING_METASTASIS_DN		32	0.385087	1.1608	0.323105	0.398736	1	745	tags=13%, list=6%, signal=13%
CHESLER_BRAIN_QTL_CIS	CHESLER_BRAIN_QTL_CIS		55	0.256698	1.16008	0.203358	0.399594	1	1656	tags=18%, list=12%, signal=21%
PLASARI_TGFB1_SIGNALING_VIA_NFIC_10HR_UP	PLASARI_TGFB1_SIGNALING_VIA_NFIC_10HR_UP		36	0.361656	1.16005	0.297445	0.399341	1	3264	tags=31%, list=25%, signal=40%
LOPES_METHYLATED_IN_COLON_CANCER_UP	LOPES_METHYLATED_IN_COLON_CANCER_UP		23	0.385341	1.1593	0.313688	0.400247	1	1250	tags=17%, list=9%, signal=19%
HEDENFALK_BREAST_CANCER_BRCA1_VS_BRCA2	HEDENFALK_BREAST_CANCER_BRCA1_VS_BRCA2		139	0.317175	1.15929	0.320329	0.399952	1	2738	tags=35%, list=21%, signal=43%
REACTOME_SCF_BETA_TRCP_MEDIATED_DEGRADATION_OF_EMI1	REACTOME_SCF_BETA_TRCP_MEDIATED_DEGRADATION_OF_EMI1		46	0.487343	1.15896	0.380952	0.400182	1	1979	tags=41%, list=15%, signal=48%
DAZARD_RESPONSE_TO_UV_NHEK_DN	DAZARD_RESPONSE_TO_UV_NHEK_DN		270	0.286607	1.1582	0.288538	0.401093	1	2174	tags=29%, list=16%, signal=34%
CHIARADONNA_NEOPLASTIC_TRANSFORMATION_CDC25_UP	CHIARADONNA_NEOPLASTIC_TRANSFORMATION_CDC25_UP		103	0.250759	1.15803	0.18838	0.401076	1	2393	tags=22%, list=18%, signal=27%
LIU_VMYB_TARGETS_UP	LIU_VMYB_TARGETS_UP		112	0.261209	1.15745	0.228846	0.401716	1	1910	tags=22%, list=14%, signal=26%
BYSTRYKH_HEMATOPOIESIS_STEM_CELL_QTL_CIS	BYSTRYKH_HEMATOPOIESIS_STEM_CELL_QTL_CIS		94	0.317453	1.15645	0.303644	0.402901	1	2006	tags=28%, list=15%, signal=32%
BREDEMEYER_RAG_SIGNALING_VIA_ATM_NOT_VIA_NFKB_DN	BREDEMEYER_RAG_SIGNALING_VIA_ATM_NOT_VIA_NFKB_DN		28	0.280264	1.15645	0.254937	0.402611	1	1431	tags=18%, list=11%, signal=20%
ENK_UV_RESPONSE_KERATINOCYTE_UP	ENK_UV_RESPONSE_KERATINOCYTE_UP		496	0.264356	1.15584	0.258517	0.403218	1	1912	tags=21%, list=14%, signal=24%
REACTOME_S_PHASE	REACTOME_S_PHASE		93	0.354998	1.15575	0.327902	0.403024	1	3312	tags=44%, list=25%, signal=58%
HOLLMANN_APOPTOSIS_VIA_CD40_DN	HOLLMANN_APOPTOSIS_VIA_CD40_DN		236	0.295896	1.15501	0.269777	0.403834	1	1755	tags=23%, list=13%, signal=26%
PID_TELOMERASEPATHWAY	PID_TELOMERASEPATHWAY		62	0.309486	1.155	0.248497	0.403552	1	1062	tags=21%, list=8%, signal=23%
VALK_AML_CLUSTER_9	VALK_AML_CLUSTER_9		31	0.435751	1.15448	0.30426	0.404059	1	3506	tags=48%, list=26%, signal=66%
WAKABAYASHI_ADIPOGENESIS_PPARG_RXRA_BOUND_36HR	WAKABAYASHI_ADIPOGENESIS_PPARG_RXRA_BOUND_36HR		95	0.262614	1.15381	0.26938	0.4048	1	2123	tags=24%, list=16%, signal=29%
REACTOME_RNA_POL_II_TRANSCRIPTION	REACTOME_RNA_POL_II_TRANSCRIPTION		84	0.382205	1.15329	0.338144	0.405285	1	2714	tags=36%, list=20%, signal=45%
HORIUCHI_WTAP_TARGETS_DN	HORIUCHI_WTAP_TARGETS_DN		230	0.232309	1.15312	0.228625	0.405232	1	2330	tags=24%, list=17%, signal=29%
AMUNDSON_GAMMA_RADIATION_RESISTANCE	AMUNDSON_GAMMA_RADIATION_RESISTANCE		15	0.377552	1.15294	0.272727	0.405205	1	1211	tags=20%, list=9%, signal=22%
DURAND_STROMA_MAX_DN	DURAND_STROMA_MAX_DN		102	0.292652	1.15256	0.273224	0.405506	1	1583	tags=15%, list=12%, signal=17%
BROWNE_HCMV_INFECTION_30MIN_UP	BROWNE_HCMV_INFECTION_30MIN_UP		49	0.307222	1.15253	0.265597	0.405263	1	764	tags=12%, list=6%, signal=13%
LI_CISPLATIN_RESISTANCE_DN	LI_CISPLATIN_RESISTANCE_DN		25	0.379402	1.15236	0.294333	0.405225	1	3328	tags=32%, list=25%, signal=43%
MEISSNER_ES_ICP_WITH_H3K4ME3	MEISSNER_ES_ICP_WITH_H3K4ME3		20	0.362057	1.15209	0.284369	0.40537	1	22	tags=5%, list=0%, signal=5%
REACTOME_PIP3_ACTIVATES_AKT_SIGNALING	REACTOME_PIP3_ACTIVATES_AKT_SIGNALING		18	0.38488	1.15189	0.292585	0.405397	1	281	tags=11%, list=2%, signal=11%
LIU_SMARCA4_TARGETS	LIU_SMARCA4_TARGETS		47	0.349258	1.1518	0.310536	0.405228	1	3585	tags=40%, list=27%, signal=55%
REACTOME_MHC_CLASS_II_ANTIGEN_PRESENTATION	REACTOME_MHC_CLASS_II_ANTIGEN_PRESENTATION		74	0.337849	1.15089	0.313765	0.406403	1	2497	tags=28%, list=19%, signal=35%
CAFFAREL_RESPONSE_TO_THC_24HR_5_DN	CAFFAREL_RESPONSE_TO_THC_24HR_5_DN		45	0.302341	1.15073	0.264887	0.406338	1	2380	tags=27%, list=18%, signal=32%
REACTOME_TRANSCRIPTIONAL_ACTIVITY_OF_SMAD2_SMAD3_SMAD4_HETEROTRIMER	REACTOME_TRANSCRIPTIONAL_ACTIVITY_OF_SMAD2_SMAD3_SMAD4_HETEROTRIMER		33	0.370716	1.15043	0.295918	0.406537	1	2605	tags=45%, list=20%, signal=56%
LABBE_WNT3A_TARGETS_UP	LABBE_WNT3A_TARGETS_UP		104	0.259411	1.14927	0.267658	0.408047	1	2538	tags=25%, list=19%, signal=31%
PETRETTO_HEART_MASS_QTL_CIS_UP	PETRETTO_HEART_MASS_QTL_CIS_UP		19	0.334372	1.14872	0.254369	0.408595	1	1177	tags=16%, list=9%, signal=17%
TSAI_RESPONSE_TO_RADIATION_THERAPY	TSAI_RESPONSE_TO_RADIATION_THERAPY		31	0.336595	1.14855	0.291822	0.408538	1	2752	tags=39%, list=21%, signal=49%
ALONSO_METASTASIS_UP	ALONSO_METASTASIS_UP		156	0.321194	1.14845	0.329876	0.408382	1	3026	tags=39%, list=23%, signal=50%
YAO_TEMPORAL_RESPONSE_TO_PROGESTERONE_CLUSTER_14	YAO_TEMPORAL_RESPONSE_TO_PROGESTERONE_CLUSTER_14		108	0.390458	1.1479	0.381339	0.408903	1	2626	tags=44%, list=20%, signal=55%
LEE_DOUBLE_POLAR_THYMOCYTE	LEE_DOUBLE_POLAR_THYMOCYTE		20	0.332732	1.14662	0.278195	0.410606	1	1804	tags=25%, list=14%, signal=29%
ZHAN_MULTIPLE_MYELOMA_PR_DN	ZHAN_MULTIPLE_MYELOMA_PR_DN		32	0.356235	1.14654	0.294949	0.410451	1	1964	tags=38%, list=15%, signal=44%
REACTOME_GENERATION_OF_SECOND_MESSENGER_MOLECULES	REACTOME_GENERATION_OF_SECOND_MESSENGER_MOLECULES		24	0.417953	1.14617	0.34433	0.410766	1	2321	tags=54%, list=17%, signal=65%
MIKKELSEN_MEF_LCP_WITH_H3K4ME3	MIKKELSEN_MEF_LCP_WITH_H3K4ME3		91	0.27611	1.14585	0.258929	0.410972	1	2358	tags=21%, list=18%, signal=25%
PROVENZANI_METASTASIS_DN	PROVENZANI_METASTASIS_DN		126	0.288924	1.14499	0.302372	0.411995	1	2016	tags=24%, list=15%, signal=28%
MILI_PSEUDOPODIA_CHEMOTAXIS_UP	MILI_PSEUDOPODIA_CHEMOTAXIS_UP		44	0.377977	1.14411	0.351967	0.413094	1	2784	tags=43%, list=21%, signal=54%
HOFFMANN_PRE_BI_TO_LARGE_PRE_BII_LYMPHOCYTE_UP	HOFFMANN_PRE_BI_TO_LARGE_PRE_BII_LYMPHOCYTE_UP		30	0.32259	1.14401	0.282772	0.412943	1	698	tags=13%, list=5%, signal=14%
DITTMER_PTHLH_TARGETS_DN	DITTMER_PTHLH_TARGETS_DN		70	0.313118	1.14387	0.280164	0.412856	1	2141	tags=30%, list=16%, signal=36%
REACTOME_HIV_INFECTION	REACTOME_HIV_INFECTION		182	0.381429	1.14351	0.349576	0.413123	1	1940	tags=31%, list=15%, signal=36%
REACTOME_CDK_MEDIATED_PHOSPHORYLATION_AND_REMOVAL_OF_CDC6	REACTOME_CDK_MEDIATED_PHOSPHORYLATION_AND_REMOVAL_OF_CDC6		44	0.495218	1.14351	0.396963	0.412834	1	1923	tags=41%, list=14%, signal=48%
OLSSON_E2F3_TARGETS_UP	OLSSON_E2F3_TARGETS_UP		23	0.304673	1.14343	0.249077	0.412663	1	1732	tags=22%, list=13%, signal=25%
FLECHNER_BIOPSY_KIDNEY_TRANSPLANT_OK_VS_DONOR_UP	FLECHNER_BIOPSY_KIDNEY_TRANSPLANT_OK_VS_DONOR_UP		480	0.324611	1.14304	0.333333	0.412997	1	2009	tags=32%, list=15%, signal=36%
HILLION_HMGA1_TARGETS	HILLION_HMGA1_TARGETS		84	0.303481	1.14238	0.304436	0.413745	1	1765	tags=25%, list=13%, signal=29%
NAKAJIMA_MAST_CELL	NAKAJIMA_MAST_CELL		42	0.338021	1.14149	0.299029	0.414819	1	2991	tags=33%, list=22%, signal=43%
PID_FCER1PATHWAY	PID_FCER1PATHWAY		57	0.345721	1.14054	0.342213	0.415991	1	957	tags=25%, list=7%, signal=26%
LEE_LIVER_CANCER_ACOX1_UP	LEE_LIVER_CANCER_ACOX1_UP		59	0.291065	1.13983	0.276803	0.416809	1	1721	tags=25%, list=13%, signal=29%
RATTENBACHER_BOUND_BY_CELF1	RATTENBACHER_BOUND_BY_CELF1		270	0.209377	1.13813	0.217014	0.419277	1	1332	tags=11%, list=10%, signal=12%
VECCHI_GASTRIC_CANCER_ADVANCED_VS_EARLY_UP	VECCHI_GASTRIC_CANCER_ADVANCED_VS_EARLY_UP		132	0.320265	1.13771	0.30855	0.419617	1	1221	tags=12%, list=9%, signal=13%
REACTOME_CDT1_ASSOCIATION_WITH_THE_CDC6_ORC_ORIGIN_COMPLEX	REACTOME_CDT1_ASSOCIATION_WITH_THE_CDC6_ORC_ORIGIN_COMPLEX		45	0.481333	1.13669	0.391026	0.420915	1	1923	tags=40%, list=14%, signal=47%
REACTOME_REGULATION_OF_MRNA_STABILITY_BY_PROTEINS_THAT_BIND_AU_RICH_ELEMENTS	REACTOME_REGULATION_OF_MRNA_STABILITY_BY_PROTEINS_THAT_BIND_AU_RICH_ELEMENTS		73	0.426589	1.13664	0.374468	0.420695	1	2399	tags=42%, list=18%, signal=52%
VANDESLUIS_COMMD1_TARGETS_GROUP_3_UP	VANDESLUIS_COMMD1_TARGETS_GROUP_3_UP		72	0.296821	1.13576	0.308851	0.421777	1	812	tags=13%, list=6%, signal=13%
WOO_LIVER_CANCER_RECURRENCE_UP	WOO_LIVER_CANCER_RECURRENCE_UP		99	0.246652	1.1356	0.259669	0.421702	1	750	tags=11%, list=6%, signal=12%
KUMAR_PATHOGEN_LOAD_BY_MACROPHAGES	KUMAR_PATHOGEN_LOAD_BY_MACROPHAGES		141	0.230883	1.13548	0.230903	0.421591	1	2704	tags=24%, list=20%, signal=30%
REACTOME_TRAF6_MEDIATED_IRF7_ACTIVATION	REACTOME_TRAF6_MEDIATED_IRF7_ACTIVATION		27	0.36646	1.13522	0.327239	0.421723	1	1078	tags=22%, list=8%, signal=24%
GAUSSMANN_MLL_AF4_FUSION_TARGETS_B_UP	GAUSSMANN_MLL_AF4_FUSION_TARGETS_B_UP		19	0.370192	1.13455	0.306084	0.422459	1	381	tags=11%, list=3%, signal=11%
MULLIGHAN_NPM1_MUTATED_SIGNATURE_2_DN	MULLIGHAN_NPM1_MUTATED_SIGNATURE_2_DN		64	0.308432	1.13451	0.305882	0.422208	1	2095	tags=28%, list=16%, signal=33%
DUTERTRE_ESTRADIOL_RESPONSE_6HR_UP	DUTERTRE_ESTRADIOL_RESPONSE_6HR_UP		174	0.266	1.13388	0.34103	0.422888	1	1272	tags=14%, list=10%, signal=15%
KYNG_RESPONSE_TO_H2O2	KYNG_RESPONSE_TO_H2O2		59	0.277361	1.13373	0.305927	0.422851	1	1558	tags=19%, list=12%, signal=21%
SA_CASPASE_CASCADE	SA_CASPASE_CASCADE		18	0.510997	1.13295	0.391481	0.423754	1	1898	tags=61%, list=14%, signal=71%
MASRI_RESISTANCE_TO_TAMOXIFEN_AND_AROMATASE_INHIBITORS_DN	MASRI_RESISTANCE_TO_TAMOXIFEN_AND_AROMATASE_INHIBITORS_DN		19	0.396493	1.13233	0.350195	0.42439	1	907	tags=16%, list=7%, signal=17%
PID_PDGFRAPATHWAY	PID_PDGFRAPATHWAY		21	0.34759	1.13084	0.310417	0.426488	1	3461	tags=48%, list=26%, signal=64%
PID_PLK1_PATHWAY	PID_PLK1_PATHWAY		37	0.298337	1.13038	0.300952	0.426963	1	832	tags=11%, list=6%, signal=11%
REACTOME_PI3K_EVENTS_IN_ERBB4_SIGNALING	REACTOME_PI3K_EVENTS_IN_ERBB4_SIGNALING		26	0.311351	1.13019	0.301318	0.426975	1	281	tags=8%, list=2%, signal=8%
DANG_REGULATED_BY_MYC_UP	DANG_REGULATED_BY_MYC_UP		61	0.296547	1.12919	0.301961	0.428311	1	2451	tags=28%, list=18%, signal=34%
IVANOVA_HEMATOPOIESIS_EARLY_PROGENITOR	IVANOVA_HEMATOPOIESIS_EARLY_PROGENITOR		332	0.25749	1.12894	0.270751	0.428444	1	3247	tags=36%, list=24%, signal=46%
ACOSTA_PROLIFERATION_INDEPENDENT_MYC_TARGETS_DN	ACOSTA_PROLIFERATION_INDEPENDENT_MYC_TARGETS_DN		108	0.272628	1.12788	0.310861	0.429829	1	856	tags=14%, list=6%, signal=15%
REACTOME_COSTIMULATION_BY_THE_CD28_FAMILY	REACTOME_COSTIMULATION_BY_THE_CD28_FAMILY		53	0.331006	1.12774	0.304348	0.429748	1	2389	tags=38%, list=18%, signal=46%
EINAV_INTERFERON_SIGNATURE_IN_CANCER	EINAV_INTERFERON_SIGNATURE_IN_CANCER		24	0.50725	1.12752	0.403259	0.429813	1	2114	tags=54%, list=16%, signal=64%
ENK_UV_RESPONSE_KERATINOCYTE_DN	ENK_UV_RESPONSE_KERATINOCYTE_DN		437	0.293243	1.12709	0.323591	0.430168	1	2047	tags=27%, list=15%, signal=31%
HAMAI_APOPTOSIS_VIA_TRAIL_DN	HAMAI_APOPTOSIS_VIA_TRAIL_DN		150	0.278104	1.12698	0.3	0.43003	1	878	tags=11%, list=7%, signal=11%
ZUCCHI_METASTASIS_UP	ZUCCHI_METASTASIS_UP		36	0.309611	1.12676	0.311111	0.430064	1	2517	tags=39%, list=19%, signal=48%
BYSTRYKH_HEMATOPOIESIS_STEM_CELL_AND_BRAIN_QTL_TRANS	BYSTRYKH_HEMATOPOIESIS_STEM_CELL_AND_BRAIN_QTL_TRANS		146	0.233202	1.12619	0.282847	0.430642	1	2214	tags=21%, list=17%, signal=24%
SCHAEFFER_PROSTATE_DEVELOPMENT_48HR_DN	SCHAEFFER_PROSTATE_DEVELOPMENT_48HR_DN		291	0.252421	1.1261	0.287719	0.430471	1	1553	tags=14%, list=12%, signal=15%
VECCHI_GASTRIC_CANCER_EARLY_UP	VECCHI_GASTRIC_CANCER_EARLY_UP		297	0.254238	1.12544	0.318095	0.431202	1	3186	tags=29%, list=24%, signal=38%
HSIAO_HOUSEKEEPING_GENES	HSIAO_HOUSEKEEPING_GENES		359	0.415252	1.12534	0.406926	0.431061	1	2381	tags=46%, list=18%, signal=55%
MARTORIATI_MDM4_TARGETS_FETAL_LIVER_DN	MARTORIATI_MDM4_TARGETS_FETAL_LIVER_DN		408	0.236722	1.12457	0.268293	0.431976	1	1972	tags=21%, list=15%, signal=24%
LU_TUMOR_VASCULATURE_UP	LU_TUMOR_VASCULATURE_UP		25	0.375084	1.12451	0.355513	0.43176	1	360	tags=12%, list=3%, signal=12%
RICKMAN_TUMOR_DIFFERENTIATED_WELL_VS_POORLY_UP	RICKMAN_TUMOR_DIFFERENTIATED_WELL_VS_POORLY_UP		165	0.257503	1.12278	0.288538	0.434131	1	2067	tags=26%, list=16%, signal=30%
PID_HDAC_CLASSII_PATHWAY	PID_HDAC_CLASSII_PATHWAY		30	0.361584	1.12187	0.340081	0.435188	1	1676	tags=27%, list=13%, signal=30%
GAZDA_DIAMOND_BLACKFAN_ANEMIA_PROGENITOR_DN	GAZDA_DIAMOND_BLACKFAN_ANEMIA_PROGENITOR_DN		53	0.302326	1.12168	0.321285	0.435197	1	2088	tags=30%, list=16%, signal=36%
SCHAEFFER_PROSTATE_DEVELOPMENT_AND_CANCER_BOX4_DN	SCHAEFFER_PROSTATE_DEVELOPMENT_AND_CANCER_BOX4_DN		23	0.405369	1.12101	0.306723	0.435945	1	2415	tags=48%, list=18%, signal=58%
KEGG_PYRUVATE_METABOLISM	KEGG_PYRUVATE_METABOLISM		34	0.385411	1.12094	0.309524	0.435734	1	3025	tags=35%, list=23%, signal=46%
NOUZOVA_TRETINOIN_AND_H4_ACETYLATION	NOUZOVA_TRETINOIN_AND_H4_ACETYLATION		89	0.308712	1.11972	0.323529	0.437354	1	2531	tags=31%, list=19%, signal=39%
HAHTOLA_MYCOSIS_FUNGOIDES_SKIN_UP	HAHTOLA_MYCOSIS_FUNGOIDES_SKIN_UP		149	0.318027	1.11892	0.352941	0.438277	1	1158	tags=20%, list=9%, signal=22%
POMEROY_MEDULLOBLASTOMA_PROGNOSIS_DN	POMEROY_MEDULLOBLASTOMA_PROGNOSIS_DN		43	0.358935	1.11875	0.364729	0.438253	1	2674	tags=42%, list=20%, signal=52%
KUROKAWA_LIVER_CANCER_CHEMOTHERAPY_DN	KUROKAWA_LIVER_CANCER_CHEMOTHERAPY_DN		36	0.303745	1.1184	0.282197	0.438516	1	1894	tags=31%, list=14%, signal=36%
IGARASHI_ATF4_TARGETS_DN	IGARASHI_ATF4_TARGETS_DN		73	0.266969	1.1182	0.312749	0.438522	1	2419	tags=30%, list=18%, signal=37%
PURBEY_TARGETS_OF_CTBP1_NOT_SATB1_DN	PURBEY_TARGETS_OF_CTBP1_NOT_SATB1_DN		344	0.204	1.11799	0.230367	0.438542	1	2499	tags=21%, list=19%, signal=25%
SANA_RESPONSE_TO_IFNG_DN	SANA_RESPONSE_TO_IFNG_DN		73	0.373492	1.11773	0.394683	0.438673	1	3108	tags=55%, list=23%, signal=71%
CREIGHTON_ENDOCRINE_THERAPY_RESISTANCE_1	CREIGHTON_ENDOCRINE_THERAPY_RESISTANCE_1		356	0.243389	1.11772	0.304924	0.438378	1	2606	tags=27%, list=20%, signal=33%
QI_HYPOXIA_TARGETS_OF_HIF1A_AND_FOXA2	QI_HYPOXIA_TARGETS_OF_HIF1A_AND_FOXA2		29	0.354634	1.11689	0.32998	0.439339	1	3093	tags=48%, list=23%, signal=63%
KYNG_WERNER_SYNDROM_AND_NORMAL_AGING_DN	KYNG_WERNER_SYNDROM_AND_NORMAL_AGING_DN		173	0.259213	1.11687	0.293173	0.439058	1	1865	tags=22%, list=14%, signal=25%
TCGA_GLIOBLASTOMA_COPY_NUMBER_DN	TCGA_GLIOBLASTOMA_COPY_NUMBER_DN		23	0.328182	1.11658	0.3258	0.43921	1	1353	tags=26%, list=10%, signal=29%
SESTO_RESPONSE_TO_UV_C7	SESTO_RESPONSE_TO_UV_C7		66	0.3	1.11642	0.297959	0.439154	1	1663	tags=24%, list=12%, signal=28%
PEDERSEN_METASTASIS_BY_ERBB2_ISOFORM_4	PEDERSEN_METASTASIS_BY_ERBB2_ISOFORM_4		77	0.297649	1.11549	0.353612	0.440329	1	1617	tags=18%, list=12%, signal=21%
BOYLAN_MULTIPLE_MYELOMA_D_CLUSTER_UP	BOYLAN_MULTIPLE_MYELOMA_D_CLUSTER_UP		22	0.348869	1.11544	0.327651	0.440115	1	1449	tags=18%, list=11%, signal=20%
WESTON_VEGFA_TARGETS	WESTON_VEGFA_TARGETS		99	0.276332	1.11449	0.309833	0.441282	1	806	tags=10%, list=6%, signal=11%
TAKEDA_TARGETS_OF_NUP98_HOXA9_FUSION_3D_DN	TAKEDA_TARGETS_OF_NUP98_HOXA9_FUSION_3D_DN		28	0.322916	1.11443	0.326848	0.441067	1	3218	tags=46%, list=24%, signal=61%
SATO_SILENCED_BY_METHYLATION_IN_PANCREATIC_CANCER_2	SATO_SILENCED_BY_METHYLATION_IN_PANCREATIC_CANCER_2		45	0.339756	1.11439	0.352727	0.440831	1	1149	tags=11%, list=9%, signal=12%
JIANG_TIP30_TARGETS_UP	JIANG_TIP30_TARGETS_UP		39	0.280027	1.11416	0.288104	0.440884	1	1611	tags=21%, list=12%, signal=23%
PID_TGFBRPATHWAY	PID_TGFBRPATHWAY		49	0.334415	1.11336	0.34898	0.441852	1	1807	tags=24%, list=14%, signal=28%
YANG_MUC2_TARGETS_DUODENUM_3MO_DN	YANG_MUC2_TARGETS_DUODENUM_3MO_DN		21	0.348376	1.11324	0.338768	0.441773	1	824	tags=14%, list=6%, signal=15%
HOQUE_METHYLATED_IN_CANCER	HOQUE_METHYLATED_IN_CANCER		53	0.301071	1.11318	0.34334	0.441573	1	381	tags=9%, list=3%, signal=10%
DITTMER_PTHLH_TARGETS_UP	DITTMER_PTHLH_TARGETS_UP		101	0.335188	1.11286	0.36714	0.441762	1	2071	tags=30%, list=16%, signal=35%
KEGG_GLYCOLYSIS_GLUCONEOGENESIS	KEGG_GLYCOLYSIS_GLUCONEOGENESIS		53	0.310066	1.11081	0.330754	0.444655	1	2674	tags=25%, list=20%, signal=31%
HAMAI_APOPTOSIS_VIA_TRAIL_UP	HAMAI_APOPTOSIS_VIA_TRAIL_UP		463	0.230493	1.11079	0.293413	0.444387	1	3006	tags=32%, list=23%, signal=39%
DEN_INTERACT_WITH_LCA5	DEN_INTERACT_WITH_LCA5		22	0.48542	1.11034	0.418605	0.444807	1	1983	tags=59%, list=15%, signal=69%
REACTOME_METABOLISM_OF_NON_CODING_RNA	REACTOME_METABOLISM_OF_NON_CODING_RNA		39	0.426166	1.11025	0.428283	0.444642	1	2631	tags=46%, list=20%, signal=57%
KIM_ALL_DISORDERS_CALB1_CORR_UP	KIM_ALL_DISORDERS_CALB1_CORR_UP		490	0.27539	1.11013	0.365306	0.444528	1	2537	tags=30%, list=19%, signal=35%
THEODOROU_MAMMARY_TUMORIGENESIS	THEODOROU_MAMMARY_TUMORIGENESIS		22	0.385393	1.10994	0.365348	0.444511	1	1685	tags=18%, list=13%, signal=21%
DALESSIO_TSA_RESPONSE	DALESSIO_TSA_RESPONSE		25	0.351319	1.10985	0.344507	0.444355	1	386	tags=12%, list=3%, signal=12%
CHEMNITZ_RESPONSE_TO_PROSTAGLANDIN_E2_UP	CHEMNITZ_RESPONSE_TO_PROSTAGLANDIN_E2_UP		105	0.276902	1.10923	0.320896	0.445039	1	2624	tags=26%, list=20%, signal=32%
HAHTOLA_CTCL_CUTANEOUS	HAHTOLA_CTCL_CUTANEOUS		26	0.359594	1.10897	0.323944	0.445156	1	2519	tags=54%, list=19%, signal=66%
GAVIN_FOXP3_TARGETS_CLUSTER_P7	GAVIN_FOXP3_TARGETS_CLUSTER_P7		61	0.253268	1.10876	0.285451	0.445166	1	1204	tags=16%, list=9%, signal=18%
YU_BAP1_TARGETS	YU_BAP1_TARGETS		24	0.325966	1.10789	0.317431	0.446255	1	743	tags=13%, list=6%, signal=13%
MARCINIAK_ER_STRESS_RESPONSE_VIA_CHOP	MARCINIAK_ER_STRESS_RESPONSE_VIA_CHOP		21	0.317757	1.10657	0.317254	0.44812	1	165	tags=10%, list=1%, signal=10%
KEGG_ACUTE_MYELOID_LEUKEMIA	KEGG_ACUTE_MYELOID_LEUKEMIA		56	0.323766	1.10598	0.353293	0.448748	1	1714	tags=29%, list=13%, signal=33%
RIZKI_TUMOR_INVASIVENESS_2D_DN	RIZKI_TUMOR_INVASIVENESS_2D_DN		59	0.251693	1.10564	0.273245	0.448983	1	1733	tags=20%, list=13%, signal=23%
VALK_AML_CLUSTER_4	VALK_AML_CLUSTER_4		25	0.337748	1.10546	0.317025	0.448966	1	1947	tags=32%, list=15%, signal=37%
REACTOME_IL_RECEPTOR_SHC_SIGNALING	REACTOME_IL_RECEPTOR_SHC_SIGNALING		27	0.353219	1.10515	0.339921	0.449163	1	882	tags=22%, list=7%, signal=24%
OZEN_MIR125B1_TARGETS	OZEN_MIR125B1_TARGETS		15	0.364888	1.10482	0.335329	0.449376	1	461	tags=20%, list=3%, signal=21%
ELVIDGE_HYPOXIA_DN	ELVIDGE_HYPOXIA_DN		126	0.295831	1.10445	0.338742	0.449656	1	2466	tags=30%, list=19%, signal=37%
LE_SKI_TARGETS_UP	LE_SKI_TARGETS_UP		17	0.408299	1.10415	0.338491	0.449845	1	0	tags=6%, list=0%, signal=6%
PID_RAS_PATHWAY	PID_RAS_PATHWAY		23	0.299495	1.10386	0.314402	0.45001	1	1394	tags=22%, list=10%, signal=24%
ZHAN_MULTIPLE_MYELOMA_UP	ZHAN_MULTIPLE_MYELOMA_UP		58	0.294273	1.10342	0.343254	0.450439	1	2731	tags=33%, list=21%, signal=41%
SCHLOSSER_MYC_TARGETS_AND_SERUM_RESPONSE_DN	SCHLOSSER_MYC_TARGETS_AND_SERUM_RESPONSE_DN		43	0.470706	1.10268	0.444219	0.451316	1	1423	tags=42%, list=11%, signal=47%
SARRIO_EPITHELIAL_MESENCHYMAL_TRANSITION_UP	SARRIO_EPITHELIAL_MESENCHYMAL_TRANSITION_UP		133	0.244707	1.10248	0.319495	0.45131	1	2061	tags=19%, list=15%, signal=22%
CHENG_RESPONSE_TO_NICKEL_ACETATE	CHENG_RESPONSE_TO_NICKEL_ACETATE		36	0.378609	1.10228	0.384937	0.451342	1	2947	tags=42%, list=22%, signal=53%
BILANGES_SERUM_SENSITIVE_VIA_TSC1	BILANGES_SERUM_SENSITIVE_VIA_TSC1		18	0.347129	1.10225	0.364641	0.451075	1	2605	tags=28%, list=20%, signal=34%
REACTOME_P53_INDEPENDENT_G1_S_DNA_DAMAGE_CHECKPOINT	REACTOME_P53_INDEPENDENT_G1_S_DNA_DAMAGE_CHECKPOINT		46	0.45959	1.10199	0.417559	0.451163	1	1923	tags=39%, list=14%, signal=46%
DAUER_STAT3_TARGETS_DN	DAUER_STAT3_TARGETS_DN		47	0.425789	1.10114	0.400398	0.45219	1	3011	tags=62%, list=23%, signal=79%
BIOCARTA_TEL_PATHWAY	BIOCARTA_TEL_PATHWAY		18	0.381606	1.1009	0.317025	0.452253	1	2224	tags=33%, list=17%, signal=40%
WONG_MITOCHONDRIA_GENE_MODULE	WONG_MITOCHONDRIA_GENE_MODULE		184	0.401805	1.09994	0.439024	0.453438	1	3471	tags=49%, list=26%, signal=66%
NIKOLSKY_BREAST_CANCER_12Q13_Q21_AMPLICON	NIKOLSKY_BREAST_CANCER_12Q13_Q21_AMPLICON		33	0.301263	1.09981	0.338057	0.453344	1	2786	tags=39%, list=21%, signal=50%
FLECHNER_BIOPSY_KIDNEY_TRANSPLANT_OK_VS_DONOR_DN	FLECHNER_BIOPSY_KIDNEY_TRANSPLANT_OK_VS_DONOR_DN		21	0.345371	1.09931	0.311765	0.453825	1	2555	tags=38%, list=19%, signal=47%
AMIT_SERUM_RESPONSE_20_MCF10A	AMIT_SERUM_RESPONSE_20_MCF10A		20	0.383027	1.09838	0.356574	0.454972	1	1513	tags=35%, list=11%, signal=39%
DAZARD_RESPONSE_TO_UV_SCC_UP	DAZARD_RESPONSE_TO_UV_SCC_UP		110	0.325553	1.09826	0.34375	0.454855	1	2003	tags=30%, list=15%, signal=35%
BIOCARTA_CSK_PATHWAY	BIOCARTA_CSK_PATHWAY		22	0.383028	1.09819	0.420118	0.454662	1	1985	tags=50%, list=15%, signal=59%
VERHAAK_AML_WITH_NPM1_MUTATED_DN	VERHAAK_AML_WITH_NPM1_MUTATED_DN		215	0.224285	1.09781	0.301418	0.45495	1	2163	tags=19%, list=16%, signal=22%
STEIN_ESRRA_TARGETS	STEIN_ESRRA_TARGETS		450	0.259995	1.09776	0.326653	0.454718	1	2824	tags=31%, list=21%, signal=38%
CHIANG_LIVER_CANCER_SUBCLASS_UNANNOTATED_DN	CHIANG_LIVER_CANCER_SUBCLASS_UNANNOTATED_DN		140	0.346424	1.09753	0.408511	0.454766	1	2713	tags=39%, list=20%, signal=48%
RUTELLA_RESPONSE_TO_HGF_VS_CSF2RB_AND_IL4_UP	RUTELLA_RESPONSE_TO_HGF_VS_CSF2RB_AND_IL4_UP		356	0.334532	1.09682	0.382294	0.455576	1	1221	tags=24%, list=9%, signal=26%
KEGG_PROTEASOME	KEGG_PROTEASOME		41	0.503363	1.09673	0.429825	0.455401	1	1716	tags=41%, list=13%, signal=47%
TSENG_ADIPOGENIC_POTENTIAL_DN	TSENG_ADIPOGENIC_POTENTIAL_DN		40	0.295024	1.09671	0.338858	0.455125	1	709	tags=8%, list=5%, signal=8%
WANG_RECURRENT_LIVER_CANCER_UP	WANG_RECURRENT_LIVER_CANCER_UP		17	0.348597	1.09354	0.317739	0.459911	1	1175	tags=24%, list=9%, signal=26%
DE_YY1_TARGETS_DN	DE_YY1_TARGETS_DN		84	0.285943	1.09317	0.321649	0.460172	1	1852	tags=26%, list=14%, signal=30%
CADWELL_ATG16L1_TARGETS_UP	CADWELL_ATG16L1_TARGETS_UP		65	0.274675	1.09286	0.325323	0.460353	1	3246	tags=34%, list=24%, signal=45%
BRUECKNER_TARGETS_OF_MIRLET7A3_DN	BRUECKNER_TARGETS_OF_MIRLET7A3_DN		57	0.307242	1.09151	0.368421	0.46218	1	1532	tags=18%, list=12%, signal=20%
RICKMAN_METASTASIS_UP	RICKMAN_METASTASIS_UP		211	0.220755	1.09148	0.309339	0.461916	1	2478	tags=23%, list=19%, signal=28%
SUBTIL_PROGESTIN_TARGETS	SUBTIL_PROGESTIN_TARGETS		30	0.299354	1.09028	0.354167	0.463496	1	253	tags=10%, list=2%, signal=10%
ABBUD_LIF_SIGNALING_1_DN	ABBUD_LIF_SIGNALING_1_DN		21	0.315759	1.08949	0.317814	0.464441	1	1856	tags=29%, list=14%, signal=33%
PID_RB_1PATHWAY	PID_RB_1PATHWAY		63	0.264463	1.08928	0.31758	0.464439	1	969	tags=11%, list=7%, signal=12%
WILCOX_PRESPONSE_TO_ROGESTERONE_UP	WILCOX_PRESPONSE_TO_ROGESTERONE_UP		129	0.258994	1.08924	0.354955	0.464184	1	1159	tags=13%, list=9%, signal=14%
YAO_TEMPORAL_RESPONSE_TO_PROGESTERONE_CLUSTER_6	YAO_TEMPORAL_RESPONSE_TO_PROGESTERONE_CLUSTER_6		56	0.264429	1.08822	0.306542	0.465506	1	2163	tags=21%, list=16%, signal=25%
RAHMAN_TP53_TARGETS_PHOSPHORYLATED	RAHMAN_TP53_TARGETS_PHOSPHORYLATED		17	0.473118	1.08756	0.457447	0.466254	1	3425	tags=53%, list=26%, signal=71%
MATTIOLI_MGUS_VS_PCL	MATTIOLI_MGUS_VS_PCL		91	0.33317	1.08732	0.39834	0.466335	1	2731	tags=45%, list=21%, signal=56%
TOOKER_GEMCITABINE_RESISTANCE_DN	TOOKER_GEMCITABINE_RESISTANCE_DN		111	0.33018	1.08715	0.387755	0.466308	1	1659	tags=28%, list=12%, signal=32%
YAO_HOXA10_TARGETS_VIA_PROGESTERONE_UP	YAO_HOXA10_TARGETS_VIA_PROGESTERONE_UP		67	0.274677	1.08701	0.365419	0.466225	1	1202	tags=12%, list=9%, signal=13%
IIZUKA_LIVER_CANCER_PROGRESSION_G2_G3_UP	IIZUKA_LIVER_CANCER_PROGRESSION_G2_G3_UP		24	0.282052	1.08701	0.332724	0.465923	1	1212	tags=17%, list=9%, signal=18%
TAKEDA_TARGETS_OF_NUP98_HOXA9_FUSION_3D_UP	TAKEDA_TARGETS_OF_NUP98_HOXA9_FUSION_3D_UP		130	0.284358	1.08588	0.345216	0.467404	1	3023	tags=37%, list=23%, signal=47%
SERVITJA_ISLET_HNF1A_TARGETS_DN	SERVITJA_ISLET_HNF1A_TARGETS_DN		77	0.320438	1.08522	0.423954	0.468124	1	2783	tags=21%, list=21%, signal=26%
MARKEY_RB1_CHRONIC_LOF_DN	MARKEY_RB1_CHRONIC_LOF_DN		94	0.24787	1.08505	0.343629	0.468092	1	249	tags=7%, list=2%, signal=8%
JOSEPH_RESPONSE_TO_SODIUM_BUTYRATE_UP	JOSEPH_RESPONSE_TO_SODIUM_BUTYRATE_UP		29	0.340841	1.08383	0.365657	0.469744	1	758	tags=17%, list=6%, signal=18%
SASAI_RESISTANCE_TO_NEOPLASTIC_TRANSFROMATION	SASAI_RESISTANCE_TO_NEOPLASTIC_TRANSFROMATION		49	0.324924	1.08367	0.420183	0.469679	1	3354	tags=31%, list=25%, signal=41%
ZIRN_TRETINOIN_RESPONSE_UP	ZIRN_TRETINOIN_RESPONSE_UP		18	0.374301	1.08326	0.38417	0.470069	1	1931	tags=22%, list=14%, signal=26%
GINESTIER_BREAST_CANCER_20Q13_AMPLIFICATION_DN	GINESTIER_BREAST_CANCER_20Q13_AMPLIFICATION_DN		116	0.317402	1.08288	0.360489	0.470364	1	2558	tags=38%, list=19%, signal=47%
ST_ERK1_ERK2_MAPK_PATHWAY	ST_ERK1_ERK2_MAPK_PATHWAY		30	0.379196	1.0824	0.37	0.470851	1	957	tags=23%, list=7%, signal=25%
REACTOME_PURINE_METABOLISM	REACTOME_PURINE_METABOLISM		27	0.376141	1.08215	0.410822	0.470955	1	2682	tags=41%, list=20%, signal=51%
REACTOME_GLYCOSAMINOGLYCAN_METABOLISM	REACTOME_GLYCOSAMINOGLYCAN_METABOLISM		80	0.260094	1.08	0.352834	0.474064	1	649	tags=9%, list=5%, signal=9%
REACTOME_PI_3K_CASCADE	REACTOME_PI_3K_CASCADE		42	0.310357	1.07954	0.376404	0.474462	1	281	tags=7%, list=2%, signal=7%
XU_CREBBP_TARGETS_DN	XU_CREBBP_TARGETS_DN		39	0.325863	1.07931	0.373254	0.474519	1	1495	tags=23%, list=11%, signal=26%
REACTOME_FORMATION_OF_TRANSCRIPTION_COUPLED_NER_TC_NER_REPAIR_COMPLEX	REACTOME_FORMATION_OF_TRANSCRIPTION_COUPLED_NER_TC_NER_REPAIR_COMPLEX		27	0.37936	1.07902	0.404564	0.474658	1	2079	tags=26%, list=16%, signal=31%
VALK_AML_WITH_CEBPA	VALK_AML_WITH_CEBPA		32	0.364803	1.07881	0.382766	0.474668	1	764	tags=16%, list=6%, signal=17%
REACTOME_MRNA_PROCESSING	REACTOME_MRNA_PROCESSING		114	0.367292	1.07853	0.421712	0.474778	1	2714	tags=39%, list=20%, signal=49%
REACTOME_KINESINS	REACTOME_KINESINS		17	0.385792	1.0779	0.406716	0.475456	1	3659	tags=41%, list=27%, signal=57%
RHEIN_ALL_GLUCOCORTICOID_THERAPY_DN	RHEIN_ALL_GLUCOCORTICOID_THERAPY_DN		330	0.352839	1.07766	0.461382	0.475523	1	3070	tags=44%, list=23%, signal=56%
DAZARD_RESPONSE_TO_UV_SCC_DN	DAZARD_RESPONSE_TO_UV_SCC_DN		107	0.292499	1.07733	0.392	0.475716	1	1793	tags=28%, list=13%, signal=32%
DUAN_PRDM5_TARGETS	DUAN_PRDM5_TARGETS		57	0.285219	1.0769	0.363462	0.476053	1	734	tags=12%, list=6%, signal=13%
LEE_AGING_MUSCLE_DN	LEE_AGING_MUSCLE_DN		39	0.253874	1.07687	0.33506	0.475797	1	3026	tags=33%, list=23%, signal=43%
REACTOME_INCRETIN_SYNTHESIS_SECRETION_AND_INACTIVATION	REACTOME_INCRETIN_SYNTHESIS_SECRETION_AND_INACTIVATION		16	0.34042	1.07647	0.359841	0.476141	1	1563	tags=19%, list=12%, signal=21%
REACTOME_TRANSCRIPTION	REACTOME_TRANSCRIPTION		165	0.256336	1.07548	0.356299	0.477473	1	2714	tags=27%, list=20%, signal=33%
JI_METASTASIS_REPRESSED_BY_STK11	JI_METASTASIS_REPRESSED_BY_STK11		24	0.317073	1.07471	0.361781	0.478356	1	1592	tags=17%, list=12%, signal=19%
VANHARANTA_UTERINE_FIBROID_WITH_7Q_DELETION_UP	VANHARANTA_UTERINE_FIBROID_WITH_7Q_DELETION_UP		57	0.32917	1.07444	0.388548	0.478508	1	2703	tags=39%, list=20%, signal=48%
ZHONG_SECRETOME_OF_LUNG_CANCER_AND_MACROPHAGE	ZHONG_SECRETOME_OF_LUNG_CANCER_AND_MACROPHAGE		71	0.386402	1.07365	0.381048	0.479455	1	3015	tags=49%, list=23%, signal=63%
BERENJENO_ROCK_SIGNALING_NOT_VIA_RHOA_UP	BERENJENO_ROCK_SIGNALING_NOT_VIA_RHOA_UP		26	0.296925	1.07259	0.360075	0.480858	1	2804	tags=31%, list=21%, signal=39%
GAUSSMANN_MLL_AF4_FUSION_TARGETS_G_UP	GAUSSMANN_MLL_AF4_FUSION_TARGETS_G_UP		143	0.253581	1.07257	0.34296	0.480577	1	1859	tags=17%, list=14%, signal=19%
UDAYAKUMAR_MED1_TARGETS_UP	UDAYAKUMAR_MED1_TARGETS_UP		117	0.279899	1.07222	0.407787	0.480828	1	1837	tags=26%, list=14%, signal=30%
STAMBOLSKY_TARGETS_OF_MUTATED_TP53_DN	STAMBOLSKY_TARGETS_OF_MUTATED_TP53_DN		35	0.385364	1.07213	0.408284	0.480654	1	3906	tags=57%, list=29%, signal=81%
LIU_BREAST_CANCER	LIU_BREAST_CANCER		20	0.431986	1.07178	0.391218	0.480873	1	3401	tags=60%, list=26%, signal=80%
SYED_ESTRADIOL_RESPONSE	SYED_ESTRADIOL_RESPONSE		17	0.400651	1.07152	0.403292	0.480976	1	2906	tags=53%, list=22%, signal=68%
HOFMANN_MYELODYSPLASTIC_SYNDROM_RISK_DN	HOFMANN_MYELODYSPLASTIC_SYNDROM_RISK_DN		21	0.369747	1.07115	0.384462	0.481302	1	1250	tags=29%, list=9%, signal=31%
NEWMAN_ERCC6_TARGETS_DN	NEWMAN_ERCC6_TARGETS_DN		27	0.385736	1.07112	0.46098	0.481041	1	7	tags=4%, list=0%, signal=4%
MOOTHA_HUMAN_MITODB_6_2002	MOOTHA_HUMAN_MITODB_6_2002		407	0.32643	1.07107	0.439271	0.480783	1	3083	tags=37%, list=23%, signal=46%
REACTOME_REGULATION_OF_APOPTOSIS	REACTOME_REGULATION_OF_APOPTOSIS		51	0.439825	1.07073	0.447761	0.481026	1	1923	tags=37%, list=14%, signal=43%
NING_CHRONIC_OBSTRUCTIVE_PULMONARY_DISEASE_DN	NING_CHRONIC_OBSTRUCTIVE_PULMONARY_DISEASE_DN		97	0.281156	1.0707	0.377637	0.480751	1	1992	tags=29%, list=15%, signal=34%
REACTOME_GLOBAL_GENOMIC_NER_GG_NER	REACTOME_GLOBAL_GENOMIC_NER_GG_NER		31	0.31023	1.07007	0.387283	0.481406	1	3578	tags=45%, list=27%, signal=62%
ZHONG_SECRETOME_OF_LUNG_CANCER_AND_ENDOTHELIUM	ZHONG_SECRETOME_OF_LUNG_CANCER_AND_ENDOTHELIUM		60	0.333155	1.06861	0.407921	0.483467	1	2124	tags=33%, list=16%, signal=39%
MILI_PSEUDOPODIA_HAPTOTAXIS_UP	MILI_PSEUDOPODIA_HAPTOTAXIS_UP		348	0.301904	1.06803	0.406383	0.484072	1	2779	tags=33%, list=21%, signal=41%
GU_PDEF_TARGETS_UP	GU_PDEF_TARGETS_UP		68	0.270659	1.06733	0.380256	0.484853	1	211	tags=6%, list=2%, signal=6%
NIKOLSKY_BREAST_CANCER_17Q11_Q21_AMPLICON	NIKOLSKY_BREAST_CANCER_17Q11_Q21_AMPLICON		62	0.272035	1.06637	0.371429	0.486039	1	1932	tags=15%, list=15%, signal=17%
BHATTACHARYA_EMBRYONIC_STEM_CELL	BHATTACHARYA_EMBRYONIC_STEM_CELL		68	0.316144	1.06589	0.367188	0.486484	1	2311	tags=35%, list=17%, signal=42%
BYSTROEM_CORRELATED_WITH_IL5_UP	BYSTROEM_CORRELATED_WITH_IL5_UP		48	0.335313	1.06527	0.395833	0.48718	1	2100	tags=35%, list=16%, signal=42%
LI_DCP2_BOUND_MRNA	LI_DCP2_BOUND_MRNA		75	0.388968	1.06447	0.43595	0.488185	1	2168	tags=37%, list=16%, signal=44%
GAUSSMANN_MLL_AF4_FUSION_TARGETS_F_DN	GAUSSMANN_MLL_AF4_FUSION_TARGETS_F_DN		27	0.315779	1.06447	0.378928	0.487874	1	672	tags=11%, list=5%, signal=12%
LOCKWOOD_AMPLIFIED_IN_LUNG_CANCER	LOCKWOOD_AMPLIFIED_IN_LUNG_CANCER		163	0.290437	1.06446	0.396378	0.487575	1	2555	tags=31%, list=19%, signal=37%
DACOSTA_UV_RESPONSE_VIA_ERCC3_XPCS_UP	DACOSTA_UV_RESPONSE_VIA_ERCC3_XPCS_UP		23	0.318207	1.06349	0.370093	0.488791	1	2716	tags=48%, list=20%, signal=60%
CHIARADONNA_NEOPLASTIC_TRANSFORMATION_KRAS_CDC25_DN	CHIARADONNA_NEOPLASTIC_TRANSFORMATION_KRAS_CDC25_DN		47	0.293068	1.06345	0.39924	0.488533	1	465	tags=11%, list=3%, signal=11%
SCHUETZ_BREAST_CANCER_DUCTAL_INVASIVE_DN	SCHUETZ_BREAST_CANCER_DUCTAL_INVASIVE_DN		81	0.259915	1.06256	0.388686	0.489671	1	1697	tags=16%, list=13%, signal=18%
KEGG_PPAR_SIGNALING_PATHWAY	KEGG_PPAR_SIGNALING_PATHWAY		60	0.285683	1.06219	0.380597	0.489962	1	723	tags=8%, list=5%, signal=9%
MARTINEZ_RESPONSE_TO_TRABECTEDIN	MARTINEZ_RESPONSE_TO_TRABECTEDIN		46	0.271167	1.06204	0.372709	0.489916	1	2703	tags=35%, list=20%, signal=43%
GEISS_RESPONSE_TO_DSRNA_DN	GEISS_RESPONSE_TO_DSRNA_DN		15	0.348652	1.0614	0.356747	0.490623	1	3141	tags=33%, list=24%, signal=44%
BIOCARTA_IL7_PATHWAY	BIOCARTA_IL7_PATHWAY		17	0.436979	1.06136	0.417004	0.490372	1	1234	tags=41%, list=9%, signal=45%
IIZUKA_LIVER_CANCER_PROGRESSION_G1_G2_DN	IIZUKA_LIVER_CANCER_PROGRESSION_G1_G2_DN		25	0.459615	1.06098	0.44086	0.490676	1	1444	tags=48%, list=11%, signal=54%
ZHANG_RESPONSE_TO_CANTHARIDIN_DN	ZHANG_RESPONSE_TO_CANTHARIDIN_DN		58	0.409159	1.06076	0.456967	0.490706	1	3027	tags=53%, list=23%, signal=69%
REACTOME_RNA_POL_III_TRANSCRIPTION_INITIATION_FROM_TYPE_2_PROMOTER	REACTOME_RNA_POL_III_TRANSCRIPTION_INITIATION_FROM_TYPE_2_PROMOTER		20	0.394681	1.06075	0.420523	0.490421	1	3204	tags=35%, list=24%, signal=46%
ZHONG_SECRETOME_OF_LUNG_CANCER_AND_FIBROBLAST	ZHONG_SECRETOME_OF_LUNG_CANCER_AND_FIBROBLAST		123	0.344914	1.05872	0.458418	0.493404	1	2197	tags=34%, list=16%, signal=41%
LANDIS_ERBB2_BREAST_PRENEOPLASTIC_UP	LANDIS_ERBB2_BREAST_PRENEOPLASTIC_UP		15	0.354575	1.05837	0.406934	0.493661	1	764	tags=20%, list=6%, signal=21%
KOBAYASHI_EGFR_SIGNALING_24HR_DN	KOBAYASHI_EGFR_SIGNALING_24HR_DN		221	0.241834	1.0569	0.411449	0.495728	1	3284	tags=29%, list=25%, signal=38%
ASTON_MAJOR_DEPRESSIVE_DISORDER_DN	ASTON_MAJOR_DEPRESSIVE_DISORDER_DN		145	0.219848	1.05647	0.357553	0.496113	1	2658	tags=27%, list=20%, signal=33%
BRUINS_UVC_RESPONSE_VIA_TP53_GROUP_C	BRUINS_UVC_RESPONSE_VIA_TP53_GROUP_C		56	0.265784	1.05618	0.38061	0.496256	1	2840	tags=27%, list=21%, signal=34%
WENG_POR_TARGETS_LIVER_UP	WENG_POR_TARGETS_LIVER_UP		35	0.33399	1.05553	0.428571	0.496956	1	3026	tags=40%, list=23%, signal=52%
MANN_RESPONSE_TO_AMIFOSTINE_UP	MANN_RESPONSE_TO_AMIFOSTINE_UP		20	0.339364	1.05553	0.400391	0.496644	1	588	tags=15%, list=4%, signal=16%
STEIN_ESRRA_TARGETS_UP	STEIN_ESRRA_TARGETS_UP		326	0.282192	1.05471	0.424	0.497597	1	3180	tags=37%, list=24%, signal=47%
OKAMOTO_LIVER_CANCER_MULTICENTRIC_OCCURRENCE_UP	OKAMOTO_LIVER_CANCER_MULTICENTRIC_OCCURRENCE_UP		23	0.376353	1.05458	0.40249	0.497481	1	896	tags=30%, list=7%, signal=33%
WANG_TUMOR_INVASIVENESS_UP	WANG_TUMOR_INVASIVENESS_UP		304	0.319807	1.05439	0.430962	0.497451	1	2003	tags=32%, list=15%, signal=37%
HOFFMANN_IMMATURE_TO_MATURE_B_LYMPHOCYTE_UP	HOFFMANN_IMMATURE_TO_MATURE_B_LYMPHOCYTE_UP		34	0.324983	1.05397	0.404858	0.497814	1	1166	tags=24%, list=9%, signal=26%
REACTOME_AUTODEGRADATION_OF_THE_E3_UBIQUITIN_LIGASE_COP1	REACTOME_AUTODEGRADATION_OF_THE_E3_UBIQUITIN_LIGASE_COP1		44	0.471791	1.05264	0.467672	0.499587	1	2896	tags=52%, list=22%, signal=67%
PLASARI_TGFB1_TARGETS_10HR_DN	PLASARI_TGFB1_TARGETS_10HR_DN		189	0.250459	1.05194	0.410488	0.500357	1	1166	tags=11%, list=9%, signal=11%
HAHTOLA_MYCOSIS_FUNGOIDES_CD4_DN	HAHTOLA_MYCOSIS_FUNGOIDES_CD4_DN		102	0.395299	1.05096	0.462025	0.501584	1	2233	tags=44%, list=17%, signal=53%
ZHANG_TLX_TARGETS_60HR_DN	ZHANG_TLX_TARGETS_60HR_DN		202	0.227399	1.05034	0.374768	0.502241	1	2494	tags=24%, list=19%, signal=29%
ZWANG_EGF_PERSISTENTLY_DN	ZWANG_EGF_PERSISTENTLY_DN		41	0.268487	1.04987	0.407407	0.502687	1	2702	tags=24%, list=20%, signal=31%
GRADE_METASTASIS_DN	GRADE_METASTASIS_DN		38	0.324983	1.04965	0.384615	0.502745	1	1875	tags=32%, list=14%, signal=37%
SCHRAMM_INHBA_TARGETS_DN	SCHRAMM_INHBA_TARGETS_DN		24	0.267074	1.04845	0.390151	0.504302	1	2344	tags=33%, list=18%, signal=40%
RASHI_RESPONSE_TO_IONIZING_RADIATION_5	RASHI_RESPONSE_TO_IONIZING_RADIATION_5		114	0.217371	1.04823	0.389474	0.504321	1	1177	tags=11%, list=9%, signal=12%
LUI_THYROID_CANCER_CLUSTER_1	LUI_THYROID_CANCER_CLUSTER_1		46	0.258711	1.04779	0.390533	0.504702	1	2067	tags=24%, list=16%, signal=28%
NUTT_GBM_VS_AO_GLIOMA_UP	NUTT_GBM_VS_AO_GLIOMA_UP		45	0.282048	1.0477	0.425358	0.504539	1	1924	tags=27%, list=14%, signal=31%
DACOSTA_UV_RESPONSE_VIA_ERCC3_TTD_DN	DACOSTA_UV_RESPONSE_VIA_ERCC3_TTD_DN		66	0.249103	1.04729	0.394786	0.504896	1	1719	tags=20%, list=13%, signal=23%
PID_HDAC_CLASSI_PATHWAY	PID_HDAC_CLASSI_PATHWAY		57	0.322142	1.04637	0.431535	0.506055	1	823	tags=16%, list=6%, signal=17%
DAWSON_METHYLATED_IN_LYMPHOMA_TCL1	DAWSON_METHYLATED_IN_LYMPHOMA_TCL1		33	0.315304	1.04618	0.432675	0.506045	1	1732	tags=15%, list=13%, signal=17%
SHETH_LIVER_CANCER_VS_TXNIP_LOSS_PAM1	SHETH_LIVER_CANCER_VS_TXNIP_LOSS_PAM1		164	0.224474	1.04532	0.38806	0.507104	1	2197	tags=20%, list=16%, signal=23%
ZAMORA_NOS2_TARGETS_UP	ZAMORA_NOS2_TARGETS_UP		64	0.33083	1.04495	0.411765	0.507386	1	2104	tags=28%, list=16%, signal=33%
REACTOME_HOST_INTERACTIONS_OF_HIV_FACTORS	REACTOME_HOST_INTERACTIONS_OF_HIV_FACTORS		114	0.372987	1.04469	0.450216	0.507476	1	1923	tags=33%, list=14%, signal=39%
SHIPP_DLBCL_CURED_VS_FATAL_UP	SHIPP_DLBCL_CURED_VS_FATAL_UP		36	0.338197	1.04431	0.430712	0.507789	1	2561	tags=19%, list=19%, signal=24%
FOURNIER_ACINAR_DEVELOPMENT_LATE_2	FOURNIER_ACINAR_DEVELOPMENT_LATE_2		247	0.276284	1.04417	0.434959	0.507692	1	3252	tags=37%, list=24%, signal=48%
HUPER_BREAST_BASAL_VS_LUMINAL_UP	HUPER_BREAST_BASAL_VS_LUMINAL_UP		51	0.317014	1.04406	0.448905	0.507573	1	771	tags=12%, list=6%, signal=12%
KEGG_AMINO_SUGAR_AND_NUCLEOTIDE_SUGAR_METABOLISM	KEGG_AMINO_SUGAR_AND_NUCLEOTIDE_SUGAR_METABOLISM		39	0.322489	1.044	0.431683	0.507354	1	1906	tags=26%, list=14%, signal=30%
REACTOME_DNA_REPLICATION	REACTOME_DNA_REPLICATION		156	0.257891	1.04396	0.422397	0.507098	1	3062	tags=31%, list=23%, signal=39%
JIANG_HYPOXIA_CANCER	JIANG_HYPOXIA_CANCER		62	0.316564	1.04361	0.417537	0.507364	1	1183	tags=18%, list=9%, signal=19%
HOSHIDA_LIVER_CANCER_SURVIVAL_DN	HOSHIDA_LIVER_CANCER_SURVIVAL_DN		104	0.232671	1.04355	0.38018	0.507141	1	1342	tags=13%, list=10%, signal=15%
HUANG_FOXA2_TARGETS_UP	HUANG_FOXA2_TARGETS_UP		41	0.301481	1.04293	0.426945	0.507824	1	961	tags=17%, list=7%, signal=18%
CHARAFE_BREAST_CANCER_LUMINAL_VS_MESENCHYMAL_DN	CHARAFE_BREAST_CANCER_LUMINAL_VS_MESENCHYMAL_DN		349	0.219805	1.04284	0.404676	0.507654	1	1800	tags=17%, list=14%, signal=19%
REACTOME_DOWNREGULATION_OF_SMAD2_3_SMAD4_TRANSCRIPTIONAL_ACTIVITY	REACTOME_DOWNREGULATION_OF_SMAD2_3_SMAD4_TRANSCRIPTIONAL_ACTIVITY		17	0.434052	1.04223	0.425263	0.50833	1	1676	tags=47%, list=13%, signal=54%
LI_WILMS_TUMOR_VS_FETAL_KIDNEY_2_DN	LI_WILMS_TUMOR_VS_FETAL_KIDNEY_2_DN		49	0.283235	1.04216	0.4122	0.508118	1	428	tags=8%, list=3%, signal=8%
KEGG_O_GLYCAN_BIOSYNTHESIS	KEGG_O_GLYCAN_BIOSYNTHESIS		19	0.331944	1.04181	0.395794	0.508399	1	2580	tags=42%, list=19%, signal=52%
YAMASHITA_LIVER_CANCER_WITH_EPCAM_UP	YAMASHITA_LIVER_CANCER_WITH_EPCAM_UP		46	0.36127	1.03978	0.418219	0.511336	1	2193	tags=43%, list=16%, signal=52%
NAKAJIMA_EOSINOPHIL	NAKAJIMA_EOSINOPHIL		27	0.392919	1.03907	0.424431	0.512175	1	1462	tags=33%, list=11%, signal=37%
REACTOME_THROMBOXANE_SIGNALLING_THROUGH_TP_RECEPTOR	REACTOME_THROMBOXANE_SIGNALLING_THROUGH_TP_RECEPTOR		19	0.339849	1.03863	0.411992	0.512581	1	404	tags=11%, list=3%, signal=11%
YAO_TEMPORAL_RESPONSE_TO_PROGESTERONE_CLUSTER_17	YAO_TEMPORAL_RESPONSE_TO_PROGESTERONE_CLUSTER_17		145	0.367159	1.0385	0.491736	0.512474	1	2901	tags=41%, list=22%, signal=52%
COLIN_PILOCYTIC_ASTROCYTOMA_VS_GLIOBLASTOMA_UP	COLIN_PILOCYTIC_ASTROCYTOMA_VS_GLIOBLASTOMA_UP		31	0.319535	1.03656	0.439286	0.515206	1	67	tags=6%, list=1%, signal=6%
REACTOME_MAPK_TARGETS_NUCLEAR_EVENTS_MEDIATED_BY_MAP_KINASES	REACTOME_MAPK_TARGETS_NUCLEAR_EVENTS_MEDIATED_BY_MAP_KINASES		30	0.309997	1.03571	0.409664	0.516259	1	1122	tags=17%, list=8%, signal=18%
VETTER_TARGETS_OF_PRKCA_AND_ETS1_UP	VETTER_TARGETS_OF_PRKCA_AND_ETS1_UP		15	0.352905	1.03526	0.405242	0.51664	1	1948	tags=33%, list=15%, signal=39%
IVANOVA_HEMATOPOIESIS_STEM_CELL_LONG_TERM	IVANOVA_HEMATOPOIESIS_STEM_CELL_LONG_TERM		199	0.228416	1.03521	0.411661	0.516416	1	1639	tags=15%, list=12%, signal=16%
WANG_LSD1_TARGETS_DN	WANG_LSD1_TARGETS_DN		36	0.331733	1.03476	0.444037	0.516803	1	2662	tags=25%, list=20%, signal=31%
BIOCARTA_G2_PATHWAY	BIOCARTA_G2_PATHWAY		23	0.287254	1.03475	0.400362	0.516504	1	1100	tags=13%, list=8%, signal=14%
MOREAUX_MULTIPLE_MYELOMA_BY_TACI_DN	MOREAUX_MULTIPLE_MYELOMA_BY_TACI_DN		120	0.343217	1.03465	0.482618	0.516345	1	2647	tags=37%, list=20%, signal=45%
BARRIER_COLON_CANCER_RECURRENCE_DN	BARRIER_COLON_CANCER_RECURRENCE_DN		18	0.32384	1.03412	0.407547	0.51683	1	3708	tags=44%, list=28%, signal=62%
WONG_PROTEASOME_GENE_MODULE	WONG_PROTEASOME_GENE_MODULE		43	0.40667	1.0334	0.469565	0.51767	1	2029	tags=42%, list=15%, signal=49%
REACTOME_CLASS_A1_RHODOPSIN_LIKE_RECEPTORS	REACTOME_CLASS_A1_RHODOPSIN_LIKE_RECEPTORS		230	0.300245	1.03203	0.445693	0.519468	1	2066	tags=15%, list=16%, signal=18%
HOELZEL_NF1_TARGETS_UP	HOELZEL_NF1_TARGETS_UP		96	0.276746	1.03164	0.430684	0.519782	1	1165	tags=14%, list=9%, signal=15%
LIAO_HAVE_SOX4_BINDING_SITES	LIAO_HAVE_SOX4_BINDING_SITES		32	0.280287	1.03092	0.423636	0.520587	1	1473	tags=16%, list=11%, signal=18%
REACTOME_SIGNALING_BY_NOTCH	REACTOME_SIGNALING_BY_NOTCH		78	0.271251	1.02948	0.413223	0.522559	1	2601	tags=32%, list=20%, signal=40%
BURTON_ADIPOGENESIS_PEAK_AT_0HR	BURTON_ADIPOGENESIS_PEAK_AT_0HR		56	0.247729	1.02943	0.435337	0.522308	1	559	tags=11%, list=4%, signal=11%
REACTOME_MRNA_SPLICING	REACTOME_MRNA_SPLICING		71	0.401648	1.02873	0.473684	0.523105	1	2697	tags=42%, list=20%, signal=53%
CAFFAREL_RESPONSE_TO_THC_24HR_5_UP	CAFFAREL_RESPONSE_TO_THC_24HR_5_UP		27	0.352062	1.02681	0.438017	0.525854	1	1442	tags=33%, list=11%, signal=37%
YAMASHITA_LIVER_CANCER_STEM_CELL_DN	YAMASHITA_LIVER_CANCER_STEM_CELL_DN		69	0.283357	1.02569	0.45045	0.527331	1	723	tags=10%, list=5%, signal=11%
MCBRYAN_PUBERTAL_BREAST_4_5WK_DN	MCBRYAN_PUBERTAL_BREAST_4_5WK_DN		152	0.22714	1.02417	0.458333	0.529398	1	1798	tags=14%, list=13%, signal=17%
PID_ALPHASYNUCLEIN_PATHWAY	PID_ALPHASYNUCLEIN_PATHWAY		33	0.288667	1.02401	0.429961	0.52935	1	1562	tags=24%, list=12%, signal=27%
HEIDENBLAD_AMPLICON_8Q24_UP	HEIDENBLAD_AMPLICON_8Q24_UP		23	0.322909	1.02249	0.444444	0.531442	1	3429	tags=35%, list=26%, signal=47%
WANG_RESPONSE_TO_BEXAROTENE_UP	WANG_RESPONSE_TO_BEXAROTENE_UP		24	0.331105	1.02221	0.428571	0.531534	1	1275	tags=17%, list=10%, signal=18%
FEVR_CTNNB1_TARGETS_DN	FEVR_CTNNB1_TARGETS_DN		411	0.236948	1.02207	0.443137	0.531426	1	2655	tags=28%, list=20%, signal=34%
KEGG_ALANINE_ASPARTATE_AND_GLUTAMATE_METABOLISM	KEGG_ALANINE_ASPARTATE_AND_GLUTAMATE_METABOLISM		27	0.298821	1.02061	0.431776	0.533415	1	3015	tags=33%, list=23%, signal=43%
BEIER_GLIOMA_STEM_CELL_DN	BEIER_GLIOMA_STEM_CELL_DN		47	0.304876	1.02018	0.469636	0.533772	1	1334	tags=21%, list=10%, signal=24%
TERAMOTO_OPN_TARGETS_CLUSTER_7	TERAMOTO_OPN_TARGETS_CLUSTER_7		17	0.301919	1.01982	0.466403	0.534009	1	1147	tags=24%, list=9%, signal=26%
NIELSEN_SCHWANNOMA_UP	NIELSEN_SCHWANNOMA_UP		16	0.358613	1.01963	0.472222	0.533965	1	3333	tags=38%, list=25%, signal=50%
REACTOME_TGF_BETA_RECEPTOR_SIGNALING_ACTIVATES_SMADS	REACTOME_TGF_BETA_RECEPTOR_SIGNALING_ACTIVATES_SMADS		23	0.395975	1.0195	0.453027	0.533869	1	1049	tags=26%, list=8%, signal=28%
TIEN_INTESTINE_PROBIOTICS_6HR_DN	TIEN_INTESTINE_PROBIOTICS_6HR_DN		140	0.261432	1.01901	0.481855	0.534373	1	2289	tags=27%, list=17%, signal=32%
CREIGHTON_ENDOCRINE_THERAPY_RESISTANCE_4	CREIGHTON_ENDOCRINE_THERAPY_RESISTANCE_4		207	0.229732	1.01691	0.492278	0.537434	1	2458	tags=26%, list=18%, signal=31%
ENGELMANN_CANCER_PROGENITORS_DN	ENGELMANN_CANCER_PROGENITORS_DN		51	0.262198	1.0166	0.42037	0.537599	1	382	tags=6%, list=3%, signal=6%
SCHRAETS_MLL_TARGETS_UP	SCHRAETS_MLL_TARGETS_UP		31	0.301884	1.01647	0.445256	0.537453	1	2158	tags=23%, list=16%, signal=27%
REACTOME_ADP_SIGNALLING_THROUGH_P2RY1	REACTOME_ADP_SIGNALLING_THROUGH_P2RY1		21	0.311938	1.01475	0.455056	0.539806	1	404	tags=10%, list=3%, signal=10%
IIZUKA_LIVER_CANCER_PROGRESSION_L0_L1_DN	IIZUKA_LIVER_CANCER_PROGRESSION_L0_L1_DN		18	0.434697	1.01459	0.497899	0.539739	1	754	tags=33%, list=6%, signal=35%
KATSANOU_ELAVL1_TARGETS_UP	KATSANOU_ELAVL1_TARGETS_UP		119	0.248322	1.01445	0.440298	0.539629	1	785	tags=9%, list=6%, signal=10%
PID_ARF6_TRAFFICKINGPATHWAY	PID_ARF6_TRAFFICKINGPATHWAY		43	0.250749	1.01331	0.441584	0.541123	1	3845	tags=49%, list=29%, signal=68%
STARK_PREFRONTAL_CORTEX_22Q11_DELETION_DN	STARK_PREFRONTAL_CORTEX_22Q11_DELETION_DN		346	0.306422	1.01301	0.480412	0.541282	1	2852	tags=37%, list=21%, signal=45%
LINSLEY_MIR16_TARGETS	LINSLEY_MIR16_TARGETS		144	0.252713	1.0121	0.48	0.542435	1	1381	tags=18%, list=10%, signal=20%
REACTOME_EGFR_DOWNREGULATION	REACTOME_EGFR_DOWNREGULATION		22	0.333281	1.01171	0.441667	0.542743	1	1323	tags=23%, list=10%, signal=25%
OUYANG_PROSTATE_CANCER_PROGRESSION_UP	OUYANG_PROSTATE_CANCER_PROGRESSION_UP		16	0.340349	1.01011	0.439364	0.544974	1	1498	tags=25%, list=11%, signal=28%
DELPUECH_FOXO3_TARGETS_DN	DELPUECH_FOXO3_TARGETS_DN		35	0.339569	1.00972	0.48008	0.545261	1	1999	tags=26%, list=15%, signal=30%
FAELT_B_CLL_WITH_VH_REARRANGEMENTS_DN	FAELT_B_CLL_WITH_VH_REARRANGEMENTS_DN		41	0.403208	1.00952	0.489407	0.545239	1	1889	tags=46%, list=14%, signal=54%
CAFFAREL_RESPONSE_TO_THC_UP	CAFFAREL_RESPONSE_TO_THC_UP		25	0.39975	1.00899	0.493644	0.545765	1	2272	tags=44%, list=17%, signal=53%
COLINA_TARGETS_OF_4EBP1_AND_4EBP2	COLINA_TARGETS_OF_4EBP1_AND_4EBP2		289	0.214084	1.00868	0.441176	0.545934	1	3556	tags=35%, list=27%, signal=47%
LEE_LIVER_CANCER_SURVIVAL_DN	LEE_LIVER_CANCER_SURVIVAL_DN		138	0.300623	1.00801	0.477987	0.546698	1	2491	tags=41%, list=19%, signal=49%
VERNOCHET_ADIPOGENESIS	VERNOCHET_ADIPOGENESIS		18	0.307267	1.0061	0.432781	0.549385	1	1030	tags=17%, list=8%, signal=18%
BENPORATH_PROLIFERATION	BENPORATH_PROLIFERATION		114	0.242555	1.00606	0.453831	0.549121	1	1797	tags=20%, list=13%, signal=23%
BROWNE_HCMV_INFECTION_16HR_DN	BROWNE_HCMV_INFECTION_16HR_DN		77	0.225863	1.00418	0.461261	0.551744	1	1949	tags=18%, list=15%, signal=21%
CHANG_CORE_SERUM_RESPONSE_UP	CHANG_CORE_SERUM_RESPONSE_UP		160	0.272689	1.00406	0.510204	0.551604	1	2712	tags=31%, list=20%, signal=38%
INGRAM_SHH_TARGETS_DN	INGRAM_SHH_TARGETS_DN		46	0.249372	1.00359	0.470909	0.552021	1	214	tags=7%, list=2%, signal=7%
NAKAMURA_METASTASIS	NAKAMURA_METASTASIS		35	0.286839	1.00238	0.438462	0.553639	1	3430	tags=49%, list=26%, signal=65%
WIERENGA_PML_INTERACTOME	WIERENGA_PML_INTERACTOME		35	0.326621	1.00191	0.493644	0.554051	1	1560	tags=31%, list=12%, signal=36%
ZHANG_GATA6_TARGETS_DN	ZHANG_GATA6_TARGETS_DN		55	0.260789	1.00143	0.477612	0.554483	1	841	tags=11%, list=6%, signal=12%
DER_IFN_ALPHA_RESPONSE_UP	DER_IFN_ALPHA_RESPONSE_UP		71	0.339214	1.00018	0.442623	0.556229	1	2862	tags=45%, list=21%, signal=57%
WANG_NFKB_TARGETS	WANG_NFKB_TARGETS		22	0.350992	0.998241	0.481343	0.558971	1	1561	tags=14%, list=12%, signal=15%
PYEON_CANCER_HEAD_AND_NECK_VS_CERVICAL_DN	PYEON_CANCER_HEAD_AND_NECK_VS_CERVICAL_DN		20	0.368383	0.99645	0.507576	0.561494	1	88	tags=5%, list=1%, signal=5%
GAUSSMANN_MLL_AF4_FUSION_TARGETS_E_UP	GAUSSMANN_MLL_AF4_FUSION_TARGETS_E_UP		73	0.263324	0.996212	0.49353	0.561554	1	1183	tags=12%, list=9%, signal=13%
TSENG_ADIPOGENIC_POTENTIAL_UP	TSENG_ADIPOGENIC_POTENTIAL_UP		26	0.321039	0.995946	0.490458	0.561664	1	4038	tags=42%, list=30%, signal=61%
MOOTHA_MITOCHONDRIA	MOOTHA_MITOCHONDRIA		418	0.297841	0.995357	0.544715	0.562288	1	3083	tags=36%, list=23%, signal=46%
LAIHO_COLORECTAL_CANCER_SERRATED_DN	LAIHO_COLORECTAL_CANCER_SERRATED_DN		69	0.244746	0.995145	0.474187	0.5623	1	1647	tags=16%, list=12%, signal=18%
TONKS_TARGETS_OF_RUNX1_RUNX1T1_FUSION_GRANULOCYTE_DN	TONKS_TARGETS_OF_RUNX1_RUNX1T1_FUSION_GRANULOCYTE_DN		15	0.386763	0.994909	0.461538	0.562343	1	1107	tags=20%, list=8%, signal=22%
MARKS_HDAC_TARGETS_UP	MARKS_HDAC_TARGETS_UP		20	0.358145	0.994777	0.446184	0.562223	1	2458	tags=50%, list=18%, signal=61%
MOOTHA_PGC	MOOTHA_PGC		380	0.256557	0.994656	0.516064	0.562076	1	3109	tags=35%, list=23%, signal=44%
GUTIERREZ_MULTIPLE_MYELOMA_DN	GUTIERREZ_MULTIPLE_MYELOMA_DN		30	0.418409	0.993435	0.535714	0.563712	1	1701	tags=37%, list=13%, signal=42%
PID_AJDISS_2PATHWAY	PID_AJDISS_2PATHWAY		46	0.240291	0.991734	0.476	0.566114	1	2518	tags=26%, list=19%, signal=32%
COWLING_MYCN_TARGETS	COWLING_MYCN_TARGETS		29	0.321428	0.991703	0.513812	0.565826	1	420	tags=7%, list=3%, signal=7%
ROZANOV_MMP14_TARGETS_SUBSET	ROZANOV_MMP14_TARGETS_SUBSET		29	0.326449	0.991582	0.505435	0.565682	1	244	tags=7%, list=2%, signal=7%
PEDERSEN_METASTASIS_BY_ERBB2_ISOFORM_6	PEDERSEN_METASTASIS_BY_ERBB2_ISOFORM_6		21	0.320032	0.990999	0.498182	0.566306	1	1481	tags=19%, list=11%, signal=21%
FIGUEROA_AML_METHYLATION_CLUSTER_3_UP	FIGUEROA_AML_METHYLATION_CLUSTER_3_UP		104	0.207085	0.989346	0.510055	0.568691	1	2377	tags=17%, list=18%, signal=21%
GAUSSMANN_MLL_AF4_FUSION_TARGETS_E_DN	GAUSSMANN_MLL_AF4_FUSION_TARGETS_E_DN		16	0.311813	0.988171	0.454545	0.570235	1	3061	tags=44%, list=23%, signal=57%
REACTOME_NUCLEAR_SIGNALING_BY_ERBB4	REACTOME_NUCLEAR_SIGNALING_BY_ERBB4		34	0.267354	0.987769	0.489362	0.570548	1	1035	tags=15%, list=8%, signal=16%
MOSERLE_IFNA_RESPONSE	MOSERLE_IFNA_RESPONSE		25	0.521637	0.985957	0.493976	0.573158	1	3011	tags=72%, list=23%, signal=93%
TAKEDA_TARGETS_OF_NUP98_HOXA9_FUSION_10D_DN	TAKEDA_TARGETS_OF_NUP98_HOXA9_FUSION_10D_DN		114	0.290773	0.985708	0.55668	0.573213	1	3333	tags=46%, list=25%, signal=61%
REACTOME_SIGNALING_BY_NOTCH1	REACTOME_SIGNALING_BY_NOTCH1		51	0.268297	0.985126	0.493802	0.573803	1	2601	tags=33%, list=20%, signal=41%
PID_ARF_3PATHWAY	PID_ARF_3PATHWAY		15	0.376962	0.984664	0.510549	0.574235	1	1870	tags=27%, list=14%, signal=31%
REACTOME_SIGNALING_BY_HIPPO	REACTOME_SIGNALING_BY_HIPPO		16	0.302552	0.981913	0.480874	0.578353	1	517	tags=13%, list=4%, signal=13%
STEGER_ADIPOGENESIS_DN	STEGER_ADIPOGENESIS_DN		23	0.349428	0.981799	0.529081	0.578206	1	0	tags=4%, list=0%, signal=4%
SPIRA_SMOKERS_LUNG_CANCER_DN	SPIRA_SMOKERS_LUNG_CANCER_DN		17	0.441824	0.981441	0.465587	0.57843	1	3627	tags=71%, list=27%, signal=97%
KOHOUTEK_CCNT2_TARGETS	KOHOUTEK_CCNT2_TARGETS		35	0.267117	0.980318	0.492593	0.579915	1	1429	tags=14%, list=11%, signal=16%
BARIS_THYROID_CANCER_UP	BARIS_THYROID_CANCER_UP		22	0.375135	0.980212	0.52521	0.579748	1	2888	tags=50%, list=22%, signal=64%
REACTOME_MITOTIC_M_M_G1_PHASES	REACTOME_MITOTIC_M_M_G1_PHASES		137	0.251493	0.979379	0.477318	0.580733	1	3062	tags=32%, list=23%, signal=41%
ZHAN_LATE_DIFFERENTIATION_GENES_DN	ZHAN_LATE_DIFFERENTIATION_GENES_DN		15	0.362679	0.978783	0.515151	0.581352	1	1555	tags=47%, list=12%, signal=53%
MIYAGAWA_TARGETS_OF_EWSR1_ETS_FUSIONS_DN	MIYAGAWA_TARGETS_OF_EWSR1_ETS_FUSIONS_DN		161	0.248536	0.978665	0.526703	0.581182	1	1109	tags=12%, list=8%, signal=13%
REACTOME_GLUTATHIONE_CONJUGATION	REACTOME_GLUTATHIONE_CONJUGATION		16	0.374719	0.978274	0.522593	0.581456	1	1489	tags=25%, list=11%, signal=28%
BIOCARTA_ETS_PATHWAY	BIOCARTA_ETS_PATHWAY		15	0.333221	0.976882	0.48932	0.583361	1	744	tags=20%, list=6%, signal=21%
JIANG_AGING_HYPOTHALAMUS_DN	JIANG_AGING_HYPOTHALAMUS_DN		39	0.337911	0.975605	0.563636	0.585122	1	1567	tags=28%, list=12%, signal=32%
YOKOE_CANCER_TESTIS_ANTIGENS	YOKOE_CANCER_TESTIS_ANTIGENS		29	0.298081	0.974515	0.496255	0.586501	1	1500	tags=14%, list=11%, signal=16%
TANAKA_METHYLATED_IN_ESOPHAGEAL_CARCINOMA	TANAKA_METHYLATED_IN_ESOPHAGEAL_CARCINOMA		77	0.24077	0.973913	0.519784	0.587118	1	1201	tags=10%, list=9%, signal=11%
OUELLET_OVARIAN_CANCER_INVASIVE_VS_LMP_UP	OUELLET_OVARIAN_CANCER_INVASIVE_VS_LMP_UP		108	0.347555	0.973394	0.531915	0.587647	1	1686	tags=30%, list=13%, signal=34%
BIOCARTA_TGFB_PATHWAY	BIOCARTA_TGFB_PATHWAY		18	0.330418	0.973179	0.48583	0.587644	1	1049	tags=22%, list=8%, signal=24%
REACTOME_GLUTAMATE_NEUROTRANSMITTER_RELEASE_CYCLE	REACTOME_GLUTAMATE_NEUROTRANSMITTER_RELEASE_CYCLE		15	0.356908	0.972995	0.539711	0.587587	1	949	tags=13%, list=7%, signal=14%
SHEDDEN_LUNG_CANCER_POOR_SURVIVAL_A6	SHEDDEN_LUNG_CANCER_POOR_SURVIVAL_A6		388	0.19885	0.97238	0.49631	0.588229	1	2454	tags=20%, list=18%, signal=24%
REACTOME_ANTIVIRAL_MECHANISM_BY_IFN_STIMULATED_GENES	REACTOME_ANTIVIRAL_MECHANISM_BY_IFN_STIMULATED_GENES		60	0.31245	0.972266	0.52449	0.588076	1	2012	tags=30%, list=15%, signal=35%
BORCZUK_MALIGNANT_MESOTHELIOMA_UP	BORCZUK_MALIGNANT_MESOTHELIOMA_UP		268	0.305346	0.97005	0.522388	0.59139	1	2084	tags=29%, list=16%, signal=34%
PID_ERA_GENOMIC_PATHWAY	PID_ERA_GENOMIC_PATHWAY		55	0.241171	0.969263	0.509804	0.592314	1	1834	tags=18%, list=14%, signal=21%
FLECHNER_BIOPSY_KIDNEY_TRANSPLANT_REJECTED_VS_OK_DN	FLECHNER_BIOPSY_KIDNEY_TRANSPLANT_REJECTED_VS_OK_DN		490	0.247857	0.968947	0.551793	0.592466	1	3015	tags=33%, list=23%, signal=41%
FLECHNER_PBL_KIDNEY_TRANSPLANT_REJECTED_VS_OK_DN	FLECHNER_PBL_KIDNEY_TRANSPLANT_REJECTED_VS_OK_DN		47	0.338795	0.968051	0.54906	0.593645	1	2369	tags=40%, list=18%, signal=49%
CAIRO_HEPATOBLASTOMA_POOR_SURVIVAL	CAIRO_HEPATOBLASTOMA_POOR_SURVIVAL		15	0.376274	0.966266	0.540698	0.596124	1	1175	tags=13%, list=9%, signal=15%
FUJII_YBX1_TARGETS_DN	FUJII_YBX1_TARGETS_DN		159	0.201349	0.965527	0.535009	0.596965	1	1565	tags=14%, list=12%, signal=15%
KATSANOU_ELAVL1_TARGETS_DN	KATSANOU_ELAVL1_TARGETS_DN		104	0.245303	0.965415	0.556169	0.596796	1	753	tags=9%, list=6%, signal=9%
LIEN_BREAST_CARCINOMA_METAPLASTIC	LIEN_BREAST_CARCINOMA_METAPLASTIC		29	0.289006	0.964299	0.515151	0.598251	1	692	tags=10%, list=5%, signal=11%
COLLIS_PRKDC_REGULATORS	COLLIS_PRKDC_REGULATORS		15	0.388461	0.963997	0.513684	0.598388	1	3345	tags=47%, list=25%, signal=62%
SUNG_METASTASIS_STROMA_DN	SUNG_METASTASIS_STROMA_DN		41	0.257248	0.963851	0.497087	0.598278	1	2454	tags=34%, list=18%, signal=42%
GARCIA_TARGETS_OF_FLI1_AND_DAX1_DN	GARCIA_TARGETS_OF_FLI1_AND_DAX1_DN		118	0.232151	0.963053	0.517824	0.599213	1	2316	tags=22%, list=17%, signal=26%
MATZUK_SPERMATOCYTE	MATZUK_SPERMATOCYTE		62	0.242274	0.962183	0.519196	0.60025	1	1663	tags=16%, list=12%, signal=18%
ABRAMSON_INTERACT_WITH_AIRE	ABRAMSON_INTERACT_WITH_AIRE		38	0.350848	0.959634	0.516878	0.604006	1	1378	tags=29%, list=10%, signal=32%
WU_APOPTOSIS_BY_CDKN1A_VIA_TP53	WU_APOPTOSIS_BY_CDKN1A_VIA_TP53		45	0.272841	0.959543	0.523277	0.60379	1	919	tags=11%, list=7%, signal=12%
REACTOME_REGULATION_OF_ORNITHINE_DECARBOXYLASE_ODC	REACTOME_REGULATION_OF_ORNITHINE_DECARBOXYLASE_ODC		46	0.394768	0.958669	0.534335	0.604851	1	1923	tags=39%, list=14%, signal=46%
OUELLET_CULTURED_OVARIAN_CANCER_INVASIVE_VS_LMP_UP	OUELLET_CULTURED_OVARIAN_CANCER_INVASIVE_VS_LMP_UP		63	0.300179	0.957716	0.536383	0.606066	1	1857	tags=24%, list=14%, signal=28%
ZHAN_VARIABLE_EARLY_DIFFERENTIATION_GENES_DN	ZHAN_VARIABLE_EARLY_DIFFERENTIATION_GENES_DN		28	0.396566	0.957657	0.522105	0.605798	1	2864	tags=46%, list=21%, signal=59%
CHEBOTAEV_GR_TARGETS_UP	CHEBOTAEV_GR_TARGETS_UP		59	0.240823	0.957192	0.529617	0.60624	1	1170	tags=12%, list=9%, signal=13%
HEDENFALK_BREAST_CANCER_HEREDITARY_VS_SPORADIC	HEDENFALK_BREAST_CANCER_HEREDITARY_VS_SPORADIC		43	0.305877	0.956532	0.557613	0.606963	1	2544	tags=35%, list=19%, signal=43%
LABBE_TGFB1_TARGETS_UP	LABBE_TGFB1_TARGETS_UP		84	0.223391	0.955087	0.534196	0.608918	1	1779	tags=18%, list=13%, signal=20%
WAGNER_APO2_SENSITIVITY	WAGNER_APO2_SENSITIVITY		18	0.283168	0.955084	0.536539	0.608572	1	2482	tags=39%, list=19%, signal=48%
VART_KSHV_INFECTION_ANGIOGENIC_MARKERS_UP	VART_KSHV_INFECTION_ANGIOGENIC_MARKERS_UP		146	0.24749	0.954451	0.563071	0.609232	1	633	tags=8%, list=5%, signal=9%
NAKAYAMA_FGF2_TARGETS	NAKAYAMA_FGF2_TARGETS		22	0.306961	0.954033	0.534451	0.609607	1	1715	tags=18%, list=13%, signal=21%
FOURNIER_ACINAR_DEVELOPMENT_EARLY_UP	FOURNIER_ACINAR_DEVELOPMENT_EARLY_UP		18	0.276429	0.952187	0.533333	0.612202	1	2902	tags=33%, list=22%, signal=43%
CAIRO_HEPATOBLASTOMA_DN	CAIRO_HEPATOBLASTOMA_DN		245	0.221012	0.951716	0.54189	0.612567	1	1857	tags=14%, list=14%, signal=16%
REACTOME_PROCESSING_OF_CAPPED_INTRON_CONTAINING_PRE_MRNA	REACTOME_PROCESSING_OF_CAPPED_INTRON_CONTAINING_PRE_MRNA		99	0.347678	0.949655	0.530655	0.615465	1	2697	tags=39%, list=20%, signal=49%
KEGG_NUCLEOTIDE_EXCISION_REPAIR	KEGG_NUCLEOTIDE_EXCISION_REPAIR		42	0.282572	0.949394	0.531128	0.61556	1	3644	tags=48%, list=27%, signal=65%
REACTOME_SIGNAL_AMPLIFICATION	REACTOME_SIGNAL_AMPLIFICATION		26	0.27571	0.948235	0.574669	0.617129	1	2487	tags=27%, list=19%, signal=33%
MARIADASON_REGULATED_BY_HISTONE_ACETYLATION_DN	MARIADASON_REGULATED_BY_HISTONE_ACETYLATION_DN		32	0.249055	0.947503	0.524715	0.617935	1	2296	tags=28%, list=17%, signal=34%
ACOSTA_PROLIFERATION_INDEPENDENT_MYC_TARGETS_UP	ACOSTA_PROLIFERATION_INDEPENDENT_MYC_TARGETS_UP		73	0.2783	0.947048	0.579158	0.618313	1	3152	tags=42%, list=24%, signal=55%
MCBRYAN_PUBERTAL_BREAST_3_4WK_UP	MCBRYAN_PUBERTAL_BREAST_3_4WK_UP		171	0.21602	0.946903	0.575318	0.618205	1	1225	tags=11%, list=9%, signal=11%
BROWNE_HCMV_INFECTION_14HR_DN	BROWNE_HCMV_INFECTION_14HR_DN		268	0.188799	0.946418	0.595156	0.61863	1	2431	tags=18%, list=18%, signal=21%
VANTVEER_BREAST_CANCER_METASTASIS_DN	VANTVEER_BREAST_CANCER_METASTASIS_DN		94	0.223366	0.944833	0.532967	0.620779	1	2803	tags=27%, list=21%, signal=33%
YORDY_RECIPROCAL_REGULATION_BY_ETS1_AND_SP100_UP	YORDY_RECIPROCAL_REGULATION_BY_ETS1_AND_SP100_UP		20	0.29855	0.944625	0.56	0.620746	1	3305	tags=55%, list=25%, signal=73%
BENNETT_SYSTEMIC_LUPUS_ERYTHEMATOSUS	BENNETT_SYSTEMIC_LUPUS_ERYTHEMATOSUS		26	0.391609	0.944479	0.535497	0.620625	1	2114	tags=46%, list=16%, signal=55%
CLIMENT_BREAST_CANCER_COPY_NUMBER_UP	CLIMENT_BREAST_CANCER_COPY_NUMBER_UP		21	0.282984	0.944199	0.560377	0.620735	1	2427	tags=24%, list=18%, signal=29%
KEGG_AUTOIMMUNE_THYROID_DISEASE	KEGG_AUTOIMMUNE_THYROID_DISEASE		49	0.256891	0.943966	0.555147	0.620721	1	2497	tags=24%, list=19%, signal=30%
SAKAI_TUMOR_INFILTRATING_MONOCYTES_DN	SAKAI_TUMOR_INFILTRATING_MONOCYTES_DN		73	0.300579	0.943307	0.545825	0.621449	1	1547	tags=26%, list=12%, signal=29%
REACTOME_ELONGATION_ARREST_AND_RECOVERY	REACTOME_ELONGATION_ARREST_AND_RECOVERY		31	0.391669	0.941895	0.541322	0.623395	1	2079	tags=26%, list=16%, signal=31%
TURASHVILI_BREAST_LOBULAR_CARCINOMA_VS_LOBULAR_NORMAL_DN	TURASHVILI_BREAST_LOBULAR_CARCINOMA_VS_LOBULAR_NORMAL_DN		56	0.250292	0.941678	0.541818	0.623404	1	423	tags=9%, list=3%, signal=9%
KEGG_PROXIMAL_TUBULE_BICARBONATE_RECLAMATION	KEGG_PROXIMAL_TUBULE_BICARBONATE_RECLAMATION		22	0.291753	0.941367	0.534483	0.623514	1	2933	tags=32%, list=22%, signal=41%
LANDIS_ERBB2_BREAST_TUMORS_65_DN	LANDIS_ERBB2_BREAST_TUMORS_65_DN		34	0.269631	0.939151	0.521657	0.626644	1	1715	tags=21%, list=13%, signal=24%
KEGG_SNARE_INTERACTIONS_IN_VESICULAR_TRANSPORT	KEGG_SNARE_INTERACTIONS_IN_VESICULAR_TRANSPORT		31	0.300188	0.938372	0.567347	0.627587	1	2474	tags=32%, list=19%, signal=40%
GYORFFY_DOXORUBICIN_RESISTANCE	GYORFFY_DOXORUBICIN_RESISTANCE		39	0.284799	0.937115	0.570896	0.629231	1	393	tags=8%, list=3%, signal=8%
REACTOME_DOWNREGULATION_OF_TGF_BETA_RECEPTOR_SIGNALING	REACTOME_DOWNREGULATION_OF_TGF_BETA_RECEPTOR_SIGNALING		20	0.375991	0.936918	0.545648	0.629164	1	1049	tags=25%, list=8%, signal=27%
BIOCARTA_CYTOKINE_PATHWAY	BIOCARTA_CYTOKINE_PATHWAY		21	0.323644	0.936082	0.553903	0.630149	1	771	tags=14%, list=6%, signal=15%
MURAKAMI_UV_RESPONSE_24HR	MURAKAMI_UV_RESPONSE_24HR		20	0.302803	0.935323	0.551527	0.630986	1	1903	tags=20%, list=14%, signal=23%
SA_B_CELL_RECEPTOR_COMPLEXES	SA_B_CELL_RECEPTOR_COMPLEXES		24	0.32575	0.935008	0.530364	0.631157	1	957	tags=21%, list=7%, signal=22%
TERAO_AOX4_TARGETS_SKIN_UP	TERAO_AOX4_TARGETS_SKIN_UP		30	0.247618	0.934061	0.5625	0.632322	1	1007	tags=17%, list=8%, signal=18%
ROVERSI_GLIOMA_COPY_NUMBER_UP	ROVERSI_GLIOMA_COPY_NUMBER_UP		78	0.201478	0.93345	0.6098	0.632969	1	3265	tags=33%, list=25%, signal=44%
REACTOME_SIGNALING_BY_TGF_BETA_RECEPTOR_COMPLEX	REACTOME_SIGNALING_BY_TGF_BETA_RECEPTOR_COMPLEX		55	0.288983	0.933423	0.571429	0.63265	1	1063	tags=22%, list=8%, signal=24%
KONDO_EZH2_TARGETS	KONDO_EZH2_TARGETS		167	0.21919	0.933211	0.586879	0.632635	1	711	tags=8%, list=5%, signal=8%
TOMIDA_METASTASIS_UP	TOMIDA_METASTASIS_UP		17	0.350627	0.932777	0.576305	0.632994	1	1365	tags=29%, list=10%, signal=33%
CREIGHTON_AKT1_SIGNALING_VIA_MTOR_DN	CREIGHTON_AKT1_SIGNALING_VIA_MTOR_DN		21	0.331625	0.931481	0.506958	0.634743	1	2182	tags=38%, list=16%, signal=45%
TAKAO_RESPONSE_TO_UVB_RADIATION_UP	TAKAO_RESPONSE_TO_UVB_RADIATION_UP		77	0.342272	0.930736	0.553648	0.635563	1	2862	tags=43%, list=21%, signal=54%
BURTON_ADIPOGENESIS_PEAK_AT_24HR	BURTON_ADIPOGENESIS_PEAK_AT_24HR		31	0.285704	0.929306	0.57326	0.637536	1	1257	tags=13%, list=9%, signal=14%
REACTOME_PROCESSING_OF_CAPPED_INTRONLESS_PRE_MRNA	REACTOME_PROCESSING_OF_CAPPED_INTRONLESS_PRE_MRNA		17	0.383594	0.929036	0.570526	0.6376	1	1365	tags=29%, list=10%, signal=33%
KEGG_FATTY_ACID_METABOLISM	KEGG_FATTY_ACID_METABOLISM		35	0.273849	0.928935	0.554672	0.637393	1	1857	tags=20%, list=14%, signal=23%
DAIRKEE_TERT_TARGETS_UP	DAIRKEE_TERT_TARGETS_UP		271	0.235163	0.92692	0.551308	0.640208	1	2482	tags=25%, list=19%, signal=31%
GAUSSMANN_MLL_AF4_FUSION_TARGETS_A_DN	GAUSSMANN_MLL_AF4_FUSION_TARGETS_A_DN		60	0.26419	0.926812	0.6	0.640014	1	233	tags=7%, list=2%, signal=7%
REACTOME_PHASE_II_CONJUGATION	REACTOME_PHASE_II_CONJUGATION		48	0.254754	0.926276	0.56979	0.64053	1	1489	tags=17%, list=11%, signal=19%
SCHLOSSER_SERUM_RESPONSE_AUGMENTED_BY_MYC	SCHLOSSER_SERUM_RESPONSE_AUGMENTED_BY_MYC		92	0.289923	0.925779	0.589069	0.640958	1	2790	tags=38%, list=21%, signal=48%
SCHLESINGER_METHYLATED_DE_NOVO_IN_CANCER	SCHLESINGER_METHYLATED_DE_NOVO_IN_CANCER		75	0.273827	0.92563	0.587074	0.640824	1	785	tags=8%, list=6%, signal=8%
NIELSEN_LIPOSARCOMA_UP	NIELSEN_LIPOSARCOMA_UP		15	0.360838	0.924067	0.599634	0.642938	1	824	tags=13%, list=6%, signal=14%
HOLLEMAN_VINCRISTINE_RESISTANCE_ALL_DN	HOLLEMAN_VINCRISTINE_RESISTANCE_ALL_DN		18	0.447619	0.923408	0.551579	0.643615	1	2589	tags=56%, list=19%, signal=69%
YORDY_RECIPROCAL_REGULATION_BY_ETS1_AND_SP100_DN	YORDY_RECIPROCAL_REGULATION_BY_ETS1_AND_SP100_DN		65	0.225135	0.923076	0.556364	0.643759	1	1981	tags=17%, list=15%, signal=20%
SATO_SILENCED_BY_METHYLATION_IN_PANCREATIC_CANCER_1	SATO_SILENCED_BY_METHYLATION_IN_PANCREATIC_CANCER_1		382	0.216839	0.922791	0.561497	0.643847	1	1721	tags=13%, list=13%, signal=14%
MCCLUNG_CREB1_TARGETS_UP	MCCLUNG_CREB1_TARGETS_UP		82	0.219377	0.922414	0.58	0.64408	1	704	tags=9%, list=5%, signal=9%
ZHAN_MULTIPLE_MYELOMA_MF_DN	ZHAN_MULTIPLE_MYELOMA_MF_DN		23	0.264545	0.919879	0.554028	0.647837	1	1578	tags=22%, list=12%, signal=25%
DURAND_STROMA_MAX_UP	DURAND_STROMA_MAX_UP		215	0.234813	0.919773	0.580762	0.647646	1	1645	tags=13%, list=12%, signal=15%
REACTOME_SLC_MEDIATED_TRANSMEMBRANE_TRANSPORT	REACTOME_SLC_MEDIATED_TRANSMEMBRANE_TRANSPORT		189	0.213373	0.918759	0.59605	0.648895	1	1397	tags=11%, list=10%, signal=12%
RODWELL_AGING_KIDNEY_NO_BLOOD_UP	RODWELL_AGING_KIDNEY_NO_BLOOD_UP		156	0.242447	0.918541	0.615534	0.64886	1	3169	tags=31%, list=24%, signal=41%
POTTI_DOCETAXEL_SENSITIVITY	POTTI_DOCETAXEL_SENSITIVITY		42	0.274649	0.918452	0.568317	0.648645	1	2375	tags=31%, list=18%, signal=38%
PID_HNF3BPATHWAY	PID_HNF3BPATHWAY		37	0.253224	0.917492	0.588015	0.649766	1	1110	tags=11%, list=8%, signal=12%
KEGG_BASAL_TRANSCRIPTION_FACTORS	KEGG_BASAL_TRANSCRIPTION_FACTORS		31	0.249274	0.915616	0.579151	0.652416	1	2367	tags=19%, list=18%, signal=23%
BROWNE_HCMV_INFECTION_2HR_DN	BROWNE_HCMV_INFECTION_2HR_DN		47	0.227107	0.912523	0.599641	0.656972	1	2926	tags=26%, list=22%, signal=33%
GREENBAUM_E2A_TARGETS_UP	GREENBAUM_E2A_TARGETS_UP		31	0.282648	0.911157	0.592661	0.658801	1	265	tags=6%, list=2%, signal=7%
PICCALUGA_ANGIOIMMUNOBLASTIC_LYMPHOMA_UP	PICCALUGA_ANGIOIMMUNOBLASTIC_LYMPHOMA_UP		171	0.269554	0.911021	0.566219	0.658638	1	3057	tags=30%, list=23%, signal=39%
WU_ALZHEIMER_DISEASE_DN	WU_ALZHEIMER_DISEASE_DN		15	0.308331	0.910444	0.594393	0.659201	1	2629	tags=33%, list=20%, signal=41%
STEARMAN_LUNG_CANCER_EARLY_VS_LATE_UP	STEARMAN_LUNG_CANCER_EARLY_VS_LATE_UP		97	0.231824	0.910288	0.635802	0.659057	1	2707	tags=29%, list=20%, signal=36%
MOOTHA_FFA_OXYDATION	MOOTHA_FFA_OXYDATION		19	0.306071	0.909959	0.597194	0.659188	1	1857	tags=21%, list=14%, signal=24%
ASGHARZADEH_NEUROBLASTOMA_POOR_SURVIVAL_DN	ASGHARZADEH_NEUROBLASTOMA_POOR_SURVIVAL_DN		35	0.252056	0.908119	0.609346	0.661697	1	2167	tags=20%, list=16%, signal=24%
REACTOME_PEPTIDE_LIGAND_BINDING_RECEPTORS	REACTOME_PEPTIDE_LIGAND_BINDING_RECEPTORS		145	0.275266	0.907888	0.593284	0.661698	1	2055	tags=15%, list=15%, signal=18%
GRAESSMANN_APOPTOSIS_BY_SERUM_DEPRIVATION_DN	GRAESSMANN_APOPTOSIS_BY_SERUM_DEPRIVATION_DN		175	0.192181	0.907825	0.636204	0.661434	1	3272	tags=27%, list=25%, signal=36%
BIOCARTA_HCMV_PATHWAY	BIOCARTA_HCMV_PATHWAY		16	0.398973	0.907273	0.586066	0.661965	1	969	tags=31%, list=7%, signal=34%
LABBE_TARGETS_OF_TGFB1_AND_WNT3A_UP	LABBE_TARGETS_OF_TGFB1_AND_WNT3A_UP		98	0.218446	0.905209	0.63227	0.664786	1	2771	tags=23%, list=21%, signal=29%
KANG_IMMORTALIZED_BY_TERT_DN	KANG_IMMORTALIZED_BY_TERT_DN		100	0.248475	0.904747	0.626151	0.665151	1	2594	tags=20%, list=19%, signal=25%
NIKOLSKY_MUTATED_AND_AMPLIFIED_IN_BREAST_CANCER	NIKOLSKY_MUTATED_AND_AMPLIFIED_IN_BREAST_CANCER		60	0.205892	0.904209	0.620253	0.665684	1	1254	tags=12%, list=9%, signal=13%
BUCKANOVICH_T_LYMPHOCYTE_HOMING_ON_TUMOR_DN	BUCKANOVICH_T_LYMPHOCYTE_HOMING_ON_TUMOR_DN		20	0.298255	0.903469	0.615686	0.666476	1	3328	tags=40%, list=25%, signal=53%
WANG_TARGETS_OF_MLL_CBP_FUSION_DN	WANG_TARGETS_OF_MLL_CBP_FUSION_DN		38	0.362915	0.903362	0.677355	0.666277	1	935	tags=21%, list=7%, signal=23%
PID_ECADHERIN_KERATINOCYTE_PATHWAY	PID_ECADHERIN_KERATINOCYTE_PATHWAY		19	0.287159	0.901835	0.591463	0.668351	1	2655	tags=32%, list=20%, signal=39%
CROMER_TUMORIGENESIS_DN	CROMER_TUMORIGENESIS_DN		48	0.271142	0.901213	0.64794	0.66899	1	773	tags=10%, list=6%, signal=11%
WELCSH_BRCA1_TARGETS_DN	WELCSH_BRCA1_TARGETS_DN		117	0.266535	0.900723	0.600807	0.669382	1	3204	tags=41%, list=24%, signal=54%
GUENTHER_GROWTH_SPHERICAL_VS_ADHERENT_UP	GUENTHER_GROWTH_SPHERICAL_VS_ADHERENT_UP		17	0.331935	0.900694	0.603636	0.669056	1	1277	tags=12%, list=10%, signal=13%
KEGG_PYRIMIDINE_METABOLISM	KEGG_PYRIMIDINE_METABOLISM		73	0.231198	0.900284	0.616438	0.669332	1	3224	tags=34%, list=24%, signal=45%
REACTOME_TRANSCRIPTION_COUPLED_NER_TC_NER	REACTOME_TRANSCRIPTION_COUPLED_NER_TC_NER		42	0.280838	0.899208	0.582846	0.670591	1	3450	tags=36%, list=26%, signal=48%
REACTOME_PREFOLDIN_MEDIATED_TRANSFER_OF_SUBSTRATE_TO_CCT_TRIC	REACTOME_PREFOLDIN_MEDIATED_TRANSFER_OF_SUBSTRATE_TO_CCT_TRIC		20	0.411963	0.898888	0.666667	0.67074	1	3278	tags=65%, list=25%, signal=86%
CHEOK_RESPONSE_TO_MERCAPTOPURINE_AND_HD_MTX_DN	CHEOK_RESPONSE_TO_MERCAPTOPURINE_AND_HD_MTX_DN		23	0.291891	0.898279	0.627953	0.671341	1	3193	tags=43%, list=24%, signal=57%
KEGG_PEROXISOME	KEGG_PEROXISOME		67	0.222125	0.897678	0.60788	0.671923	1	1118	tags=9%, list=8%, signal=10%
KEGG_DRUG_METABOLISM_OTHER_ENZYMES	KEGG_DRUG_METABOLISM_OTHER_ENZYMES		36	0.252556	0.895188	0.613084	0.675391	1	928	tags=11%, list=7%, signal=12%
REACTOME_G_ALPHA_I_SIGNALLING_EVENTS	REACTOME_G_ALPHA_I_SIGNALLING_EVENTS		148	0.242717	0.894434	0.609434	0.676247	1	2055	tags=16%, list=15%, signal=18%
YANG_MUC2_TARGETS_DUODENUM_6MO_DN	YANG_MUC2_TARGETS_DUODENUM_6MO_DN		19	0.302868	0.89438	0.635531	0.675952	1	824	tags=11%, list=6%, signal=11%
JAZAERI_BREAST_CANCER_BRCA1_VS_BRCA2_DN	JAZAERI_BREAST_CANCER_BRCA1_VS_BRCA2_DN		36	0.220032	0.892981	0.647727	0.677806	1	3934	tags=36%, list=30%, signal=51%
VALK_AML_CLUSTER_16	VALK_AML_CLUSTER_16		21	0.254421	0.891271	0.655106	0.680077	1	3951	tags=38%, list=30%, signal=54%
OUILLETTE_CLL_13Q14_DELETION_UP	OUILLETTE_CLL_13Q14_DELETION_UP		47	0.226111	0.88997	0.653571	0.681678	1	2133	tags=21%, list=16%, signal=25%
PID_SYNDECAN_4_PATHWAY	PID_SYNDECAN_4_PATHWAY		31	0.260779	0.888069	0.667304	0.684341	1	1775	tags=16%, list=13%, signal=19%
ZHANG_INTERFERON_RESPONSE	ZHANG_INTERFERON_RESPONSE		22	0.399573	0.887446	0.549587	0.684873	1	3011	tags=59%, list=23%, signal=76%
MILI_PSEUDOPODIA	MILI_PSEUDOPODIA		27	0.30336	0.887295	0.626033	0.684735	1	1845	tags=26%, list=14%, signal=30%
WALLACE_PROSTATE_CANCER_UP	WALLACE_PROSTATE_CANCER_UP		19	0.29037	0.88507	0.632114	0.687815	1	3600	tags=47%, list=27%, signal=65%
XU_HGF_TARGETS_INDUCED_BY_AKT1_48HR_DN	XU_HGF_TARGETS_INDUCED_BY_AKT1_48HR_DN		22	0.284794	0.88494	0.608696	0.687629	1	1547	tags=23%, list=12%, signal=26%
HU_ANGIOGENESIS_DN	HU_ANGIOGENESIS_DN		32	0.340724	0.884826	0.607296	0.687416	1	2510	tags=41%, list=19%, signal=50%
FIGUEROA_AML_METHYLATION_CLUSTER_7_UP	FIGUEROA_AML_METHYLATION_CLUSTER_7_UP		81	0.195652	0.882953	0.676976	0.689977	1	716	tags=6%, list=5%, signal=6%
BOYLAN_MULTIPLE_MYELOMA_C_UP	BOYLAN_MULTIPLE_MYELOMA_C_UP		31	0.237804	0.882814	0.623077	0.689797	1	3576	tags=45%, list=27%, signal=62%
SABATES_COLORECTAL_ADENOMA_UP	SABATES_COLORECTAL_ADENOMA_UP		98	0.259825	0.882702	0.615942	0.689582	1	464	tags=6%, list=3%, signal=6%
REACTOME_G_ALPHA_Q_SIGNALLING_EVENTS	REACTOME_G_ALPHA_Q_SIGNALLING_EVENTS		140	0.241128	0.882634	0.597426	0.689292	1	1059	tags=9%, list=8%, signal=10%
OHGUCHI_LIVER_HNF4A_TARGETS_UP	OHGUCHI_LIVER_HNF4A_TARGETS_UP		34	0.258729	0.879757	0.65	0.69335	1	375	tags=6%, list=3%, signal=6%
ONDER_CDH1_TARGETS_2_UP	ONDER_CDH1_TARGETS_2_UP		221	0.212792	0.87953	0.682226	0.693288	1	1200	tags=10%, list=9%, signal=11%
REACTOME_KERATAN_SULFATE_KERATIN_METABOLISM	REACTOME_KERATAN_SULFATE_KERATIN_METABOLISM		26	0.240709	0.879318	0.641176	0.693201	1	3325	tags=35%, list=25%, signal=46%
SARTIPY_BLUNTED_BY_INSULIN_RESISTANCE_DN	SARTIPY_BLUNTED_BY_INSULIN_RESISTANCE_DN		15	0.310082	0.878975	0.639053	0.693341	1	2086	tags=27%, list=16%, signal=32%
KEGG_PENTOSE_AND_GLUCURONATE_INTERCONVERSIONS	KEGG_PENTOSE_AND_GLUCURONATE_INTERCONVERSIONS		16	0.294514	0.876209	0.620183	0.697296	1	95	tags=6%, list=1%, signal=6%
GAVIN_FOXP3_TARGETS_CLUSTER_T7	GAVIN_FOXP3_TARGETS_CLUSTER_T7		81	0.302756	0.875639	0.627907	0.697792	1	2653	tags=43%, list=20%, signal=54%
WANG_SMARCE1_TARGETS_UP	WANG_SMARCE1_TARGETS_UP		190	0.199483	0.875199	0.683746	0.698116	1	1225	tags=10%, list=9%, signal=11%
PENG_GLUCOSE_DEPRIVATION_UP	PENG_GLUCOSE_DEPRIVATION_UP		40	0.271189	0.87417	0.664659	0.699259	1	1583	tags=25%, list=12%, signal=28%
WENG_POR_TARGETS_LIVER_DN	WENG_POR_TARGETS_LIVER_DN		16	0.345722	0.872841	0.645914	0.700924	1	2918	tags=31%, list=22%, signal=40%
KAUFFMANN_DNA_REPLICATION_GENES	KAUFFMANN_DNA_REPLICATION_GENES		123	0.199686	0.872347	0.710775	0.701295	1	3283	tags=29%, list=25%, signal=38%
SEIDEN_MET_SIGNALING	SEIDEN_MET_SIGNALING		18	0.3323	0.872319	0.624738	0.700954	1	3245	tags=50%, list=24%, signal=66%
WENG_POR_DOSAGE	WENG_POR_DOSAGE		17	0.286624	0.871907	0.665427	0.701222	1	1446	tags=18%, list=11%, signal=20%
REACTOME_TRANSMEMBRANE_TRANSPORT_OF_SMALL_MOLECULES	REACTOME_TRANSMEMBRANE_TRANSPORT_OF_SMALL_MOLECULES		331	0.192281	0.868108	0.675485	0.706578	1	1416	tags=10%, list=11%, signal=11%
REACTOME_CLEAVAGE_OF_GROWING_TRANSCRIPT_IN_THE_TERMINATION_REGION_	REACTOME_CLEAVAGE_OF_GROWING_TRANSCRIPT_IN_THE_TERMINATION_REGION_		27	0.338197	0.866426	0.621053	0.708774	1	2697	tags=41%, list=20%, signal=51%
KEGG_LYSOSOME	KEGG_LYSOSOME		105	0.282605	0.864908	0.699597	0.710716	1	1389	tags=23%, list=10%, signal=25%
DACOSTA_ERCC3_ALLELE_XPCS_VS_TTD_DN	DACOSTA_ERCC3_ALLELE_XPCS_VS_TTD_DN		33	0.245068	0.863486	0.677903	0.712475	1	2632	tags=21%, list=20%, signal=26%
PID_HEDGEHOG_GLIPATHWAY	PID_HEDGEHOG_GLIPATHWAY		41	0.247674	0.860953	0.62963	0.715941	1	1254	tags=17%, list=9%, signal=19%
BIOCARTA_MTOR_PATHWAY	BIOCARTA_MTOR_PATHWAY		21	0.357095	0.860278	0.650759	0.716549	1	2012	tags=38%, list=15%, signal=45%
REACTOME_ENDOSOMAL_SORTING_COMPLEX_REQUIRED_FOR_TRANSPORT_ESCRT	REACTOME_ENDOSOMAL_SORTING_COMPLEX_REQUIRED_FOR_TRANSPORT_ESCRT		18	0.402454	0.856646	0.623404	0.721684	1	1660	tags=33%, list=12%, signal=38%
PID_REELINPATHWAY	PID_REELINPATHWAY		29	0.245	0.854736	0.677932	0.724226	1	1500	tags=17%, list=11%, signal=19%
MODY_HIPPOCAMPUS_NEONATAL	MODY_HIPPOCAMPUS_NEONATAL		30	0.274976	0.852204	0.682975	0.727595	1	3503	tags=40%, list=26%, signal=54%
REACTOME_CELL_CELL_COMMUNICATION	REACTOME_CELL_CELL_COMMUNICATION		100	0.201108	0.851177	0.715867	0.728724	1	2503	tags=19%, list=19%, signal=23%
LINDVALL_IMMORTALIZED_BY_TERT_DN	LINDVALL_IMMORTALIZED_BY_TERT_DN		63	0.234369	0.851	0.687609	0.728585	1	2932	tags=24%, list=22%, signal=30%
REACTOME_ABORTIVE_ELONGATION_OF_HIV1_TRANSCRIPT_IN_THE_ABSENCE_OF_TAT	REACTOME_ABORTIVE_ELONGATION_OF_HIV1_TRANSCRIPT_IN_THE_ABSENCE_OF_TAT		23	0.372482	0.847606	0.635593	0.733261	1	2079	tags=30%, list=16%, signal=36%
BROWNE_HCMV_INFECTION_30MIN_DN	BROWNE_HCMV_INFECTION_30MIN_DN		129	0.20522	0.847401	0.661261	0.733173	1	2431	tags=19%, list=18%, signal=23%
ZHENG_GLIOBLASTOMA_PLASTICITY_UP	ZHENG_GLIOBLASTOMA_PLASTICITY_UP		201	0.206895	0.846848	0.70991	0.733615	1	1147	tags=9%, list=9%, signal=10%
CERVERA_SDHB_TARGETS_2	CERVERA_SDHB_TARGETS_2		92	0.224957	0.8443	0.686486	0.737047	1	757	tags=9%, list=6%, signal=9%
WILLIAMS_ESR2_TARGETS_UP	WILLIAMS_ESR2_TARGETS_UP		18	0.269429	0.844023	0.672032	0.737094	1	1031	tags=17%, list=8%, signal=18%
AFFAR_YY1_TARGETS_UP	AFFAR_YY1_TARGETS_UP		180	0.212401	0.840326	0.673321	0.742234	1	1431	tags=11%, list=11%, signal=12%
REACTOME_GPCR_LIGAND_BINDING	REACTOME_GPCR_LIGAND_BINDING		314	0.242708	0.839117	0.654412	0.743614	1	825	tags=8%, list=6%, signal=8%
WANG_CLASSIC_ADIPOGENIC_TARGETS_OF_PPARG	WANG_CLASSIC_ADIPOGENIC_TARGETS_OF_PPARG		19	0.259032	0.839004	0.708885	0.743405	1	2915	tags=37%, list=22%, signal=47%
RIZ_ERYTHROID_DIFFERENTIATION_HEMGN	RIZ_ERYTHROID_DIFFERENTIATION_HEMGN		27	0.264944	0.838943	0.6629	0.743083	1	1058	tags=11%, list=8%, signal=12%
BANDRES_RESPONSE_TO_CARMUSTIN_WITHOUT_MGMT_48HR_UP	BANDRES_RESPONSE_TO_CARMUSTIN_WITHOUT_MGMT_48HR_UP		18	0.260106	0.838399	0.691149	0.743477	1	1260	tags=11%, list=9%, signal=12%
ZHENG_GLIOBLASTOMA_PLASTICITY_DN	ZHENG_GLIOBLASTOMA_PLASTICITY_DN		49	0.223684	0.837827	0.737336	0.743929	1	1795	tags=14%, list=13%, signal=16%
TAKEDA_TARGETS_OF_NUP98_HOXA9_FUSION_6HR_UP	TAKEDA_TARGETS_OF_NUP98_HOXA9_FUSION_6HR_UP		62	0.226002	0.836801	0.727109	0.745089	1	1774	tags=18%, list=13%, signal=20%
KEGG_PORPHYRIN_AND_CHLOROPHYLL_METABOLISM	KEGG_PORPHYRIN_AND_CHLOROPHYLL_METABOLISM		28	0.278521	0.836624	0.661539	0.744924	1	1190	tags=11%, list=9%, signal=12%
RIGGI_EWING_SARCOMA_PROGENITOR_DN	RIGGI_EWING_SARCOMA_PROGENITOR_DN		135	0.227684	0.835888	0.699099	0.745604	1	1166	tags=10%, list=9%, signal=10%
ALONSO_METASTASIS_DN	ALONSO_METASTASIS_DN		22	0.239997	0.835445	0.722222	0.745891	1	1964	tags=23%, list=15%, signal=27%
REACTOME_HOMOLOGOUS_RECOMBINATION_REPAIR_OF_REPLICATION_INDEPENDENT_DOUBLE_STRAND_BREAKS	REACTOME_HOMOLOGOUS_RECOMBINATION_REPAIR_OF_REPLICATION_INDEPENDENT_DOUBLE_STRAND_BREAKS		16	0.262934	0.833059	0.71639	0.748974	1	3128	tags=31%, list=23%, signal=41%
TIEN_INTESTINE_PROBIOTICS_24HR_UP	TIEN_INTESTINE_PROBIOTICS_24HR_UP		486	0.250793	0.83212	0.657084	0.749944	1	3463	tags=42%, list=26%, signal=54%
REACTOME_METABOLISM_OF_VITAMINS_AND_COFACTORS	REACTOME_METABOLISM_OF_VITAMINS_AND_COFACTORS		42	0.238113	0.832078	0.65764	0.749611	1	3263	tags=33%, list=24%, signal=44%
ZEMBUTSU_SENSITIVITY_TO_CISPLATIN	ZEMBUTSU_SENSITIVITY_TO_CISPLATIN		16	0.255522	0.831325	0.709024	0.750302	1	3315	tags=44%, list=25%, signal=58%
CHOI_ATL_CHRONIC_VS_ACUTE_DN	CHOI_ATL_CHRONIC_VS_ACUTE_DN		16	0.36552	0.82937	0.67756	0.752881	1	2228	tags=50%, list=17%, signal=60%
LIM_MAMMARY_STEM_CELL_UP	LIM_MAMMARY_STEM_CELL_UP		348	0.201491	0.828326	0.730909	0.754059	1	1836	tags=12%, list=14%, signal=14%
CERIBELLI_PROMOTERS_INACTIVE_AND_BOUND_BY_NFY	CERIBELLI_PROMOTERS_INACTIVE_AND_BOUND_BY_NFY		22	0.267036	0.828177	0.706215	0.75387	1	2446	tags=14%, list=18%, signal=17%
REACTOME_INHIBITION_OF_VOLTAGE_GATED_CA2_CHANNELS_VIA_GBETA_GAMMA_SUBUNITS	REACTOME_INHIBITION_OF_VOLTAGE_GATED_CA2_CHANNELS_VIA_GBETA_GAMMA_SUBUNITS		22	0.277675	0.828059	0.685393	0.753643	1	404	tags=9%, list=3%, signal=9%
JAATINEN_HEMATOPOIETIC_STEM_CELL_UP	JAATINEN_HEMATOPOIETIC_STEM_CELL_UP		208	0.207655	0.82805	0.717757	0.753251	1	3180	tags=25%, list=24%, signal=33%
REACTOME_BIOSYNTHESIS_OF_THE_N_GLYCAN_PRECURSOR_DOLICHOL_LIPID_LINKED_OLIGOSACCHARIDE_LLO_AND_TRANSFER_TO_A_NASCENT_PROTEIN	REACTOME_BIOSYNTHESIS_OF_THE_N_GLYCAN_PRECURSOR_DOLICHOL_LIPID_LINKED_OLIGOSACCHARIDE_LLO_AND_TRANSFER_TO_A_NASCENT_PROTEIN		18	0.289574	0.82693	0.682975	0.754497	1	2905	tags=39%, list=22%, signal=50%
PID_INTEGRIN1_PATHWAY	PID_INTEGRIN1_PATHWAY		61	0.240532	0.822257	0.707495	0.761022	1	360	tags=5%, list=3%, signal=5%
MMS_MOUSE_LYMPH_HIGH_4HRS_UP	MMS_MOUSE_LYMPH_HIGH_4HRS_UP		31	0.268715	0.820124	0.709129	0.763698	1	2082	tags=23%, list=16%, signal=27%
LI_WILMS_TUMOR_VS_FETAL_KIDNEY_2_UP	LI_WILMS_TUMOR_VS_FETAL_KIDNEY_2_UP		28	0.248547	0.819519	0.707457	0.764145	1	2013	tags=18%, list=15%, signal=21%
SERVITJA_LIVER_HNF1A_TARGETS_DN	SERVITJA_LIVER_HNF1A_TARGETS_DN		126	0.229961	0.819315	0.688849	0.764034	1	1949	tags=13%, list=15%, signal=15%
MEINHOLD_OVARIAN_CANCER_LOW_GRADE_DN	MEINHOLD_OVARIAN_CANCER_LOW_GRADE_DN		19	0.285267	0.817925	0.708758	0.765644	1	2939	tags=42%, list=22%, signal=54%
KANG_GIST_WITH_PDGFRA_UP	KANG_GIST_WITH_PDGFRA_UP		45	0.234643	0.817555	0.74269	0.765736	1	1289	tags=13%, list=10%, signal=15%
AFFAR_YY1_TARGETS_DN	AFFAR_YY1_TARGETS_DN		205	0.196083	0.816943	0.759191	0.766191	1	884	tags=8%, list=7%, signal=8%
KEGG_PROPANOATE_METABOLISM	KEGG_PROPANOATE_METABOLISM		27	0.30925	0.816795	0.723658	0.765986	1	3864	tags=44%, list=29%, signal=62%
YANG_BREAST_CANCER_ESR1_UP	YANG_BREAST_CANCER_ESR1_UP		34	0.218462	0.815551	0.721311	0.767316	1	1697	tags=15%, list=13%, signal=17%
XU_CREBBP_TARGETS_UP	XU_CREBBP_TARGETS_UP		19	0.350675	0.815024	0.76087	0.76764	1	2900	tags=53%, list=22%, signal=67%
BILANGES_SERUM_SENSITIVE_VIA_TSC2	BILANGES_SERUM_SENSITIVE_VIA_TSC2		28	0.220124	0.81433	0.751894	0.768204	1	578	tags=7%, list=4%, signal=7%
ODONNELL_TARGETS_OF_MYC_AND_TFRC_DN	ODONNELL_TARGETS_OF_MYC_AND_TFRC_DN		30	0.28788	0.814019	0.716535	0.768225	1	501	tags=7%, list=4%, signal=7%
ZHANG_ANTIVIRAL_RESPONSE_TO_RIBAVIRIN_UP	ZHANG_ANTIVIRAL_RESPONSE_TO_RIBAVIRIN_UP		29	0.233322	0.811479	0.711645	0.771409	1	2878	tags=31%, list=22%, signal=40%
REACTOME_PROTEIN_FOLDING	REACTOME_PROTEIN_FOLDING		35	0.281628	0.809011	0.715447	0.774436	1	2402	tags=37%, list=18%, signal=45%
HEIDENBLAD_AMPLICON_8Q24_DN	HEIDENBLAD_AMPLICON_8Q24_DN		30	0.233854	0.806522	0.709486	0.777616	1	3664	tags=40%, list=28%, signal=55%
REACTOME_NUCLEOTIDE_EXCISION_REPAIR	REACTOME_NUCLEOTIDE_EXCISION_REPAIR		47	0.251339	0.804423	0.713996	0.780223	1	3578	tags=38%, list=27%, signal=52%
NAKAMURA_ADIPOGENESIS_LATE_DN	NAKAMURA_ADIPOGENESIS_LATE_DN		36	0.245999	0.804019	0.694291	0.780397	1	407	tags=8%, list=3%, signal=9%
IZADPANAH_STEM_CELL_ADIPOSE_VS_BONE_DN	IZADPANAH_STEM_CELL_ADIPOSE_VS_BONE_DN		85	0.238601	0.803151	0.730909	0.78119	1	1870	tags=15%, list=14%, signal=18%
REACTOME_NEP_NS2_INTERACTS_WITH_THE_CELLULAR_EXPORT_MACHINERY	REACTOME_NEP_NS2_INTERACTS_WITH_THE_CELLULAR_EXPORT_MACHINERY		26	0.295885	0.801762	0.686722	0.782725	1	2631	tags=35%, list=20%, signal=43%
REACTOME_NEF_MEDIATES_DOWN_MODULATION_OF_CELL_SURFACE_RECEPTORS_BY_RECRUITING_THEM_TO_CLATHRIN_ADAPTERS	REACTOME_NEF_MEDIATES_DOWN_MODULATION_OF_CELL_SURFACE_RECEPTORS_BY_RECRUITING_THEM_TO_CLATHRIN_ADAPTERS		18	0.274993	0.798868	0.735125	0.786333	1	1597	tags=22%, list=12%, signal=25%
REACTOME_SULFUR_AMINO_ACID_METABOLISM	REACTOME_SULFUR_AMINO_ACID_METABOLISM		22	0.247839	0.796981	0.719608	0.78857	1	2124	tags=32%, list=16%, signal=38%
REACTOME_DNA_REPAIR	REACTOME_DNA_REPAIR		92	0.202979	0.796514	0.763916	0.788795	1	2213	tags=21%, list=17%, signal=25%
REACTOME_SIGNALING_BY_WNT	REACTOME_SIGNALING_BY_WNT		59	0.322243	0.795389	0.684989	0.789941	1	1979	tags=36%, list=15%, signal=42%
DANG_MYC_TARGETS_DN	DANG_MYC_TARGETS_DN		29	0.226937	0.792636	0.778	0.793316	1	588	tags=10%, list=4%, signal=11%
MCBRYAN_PUBERTAL_BREAST_5_6WK_UP	MCBRYAN_PUBERTAL_BREAST_5_6WK_UP		86	0.184735	0.792487	0.832721	0.793103	1	1348	tags=12%, list=10%, signal=13%
PID_P53REGULATIONPATHWAY	PID_P53REGULATIONPATHWAY		52	0.237237	0.791945	0.781893	0.79345	1	3532	tags=38%, list=27%, signal=52%
ZHU_CMV_24_HR_DN	ZHU_CMV_24_HR_DN		87	0.199582	0.786096	0.801471	0.801058	1	1715	tags=13%, list=13%, signal=14%
MOOTHA_TCA	MOOTHA_TCA		15	0.40769	0.785956	0.698545	0.800823	1	1827	tags=40%, list=14%, signal=46%
REACTOME_LIPOPROTEIN_METABOLISM	REACTOME_LIPOPROTEIN_METABOLISM		26	0.244384	0.785647	0.765478	0.800817	1	3374	tags=35%, list=25%, signal=46%
KEGG_PARKINSONS_DISEASE	KEGG_PARKINSONS_DISEASE		96	0.308565	0.784445	0.668067	0.801991	1	2935	tags=41%, list=22%, signal=52%
EBAUER_TARGETS_OF_PAX3_FOXO1_FUSION_UP	EBAUER_TARGETS_OF_PAX3_FOXO1_FUSION_UP		182	0.184566	0.782401	0.832461	0.804295	1	1898	tags=14%, list=14%, signal=16%
TAKEDA_TARGETS_OF_NUP98_HOXA9_FUSION_10D_UP	TAKEDA_TARGETS_OF_NUP98_HOXA9_FUSION_10D_UP		138	0.200703	0.78183	0.746789	0.804649	1	3032	tags=30%, list=23%, signal=39%
PID_INTEGRIN5_PATHWAY	PID_INTEGRIN5_PATHWAY		17	0.253819	0.780583	0.781369	0.805906	1	193	tags=6%, list=1%, signal=6%
KIM_ALL_DISORDERS_OLIGODENDROCYTE_NUMBER_CORR_DN	KIM_ALL_DISORDERS_OLIGODENDROCYTE_NUMBER_CORR_DN		29	0.266572	0.779609	0.706897	0.806748	1	1628	tags=14%, list=12%, signal=16%
TAKADA_GASTRIC_CANCER_COPY_NUMBER_DN	TAKADA_GASTRIC_CANCER_COPY_NUMBER_DN		20	0.236321	0.778307	0.769231	0.808023	1	2809	tags=30%, list=21%, signal=38%
KEGG_CARDIAC_MUSCLE_CONTRACTION	KEGG_CARDIAC_MUSCLE_CONTRACTION		61	0.215479	0.777574	0.727273	0.808612	1	2933	tags=20%, list=22%, signal=25%
REACTOME_TRANSPORT_OF_MATURE_MRNA_DERIVED_FROM_AN_INTRONLESS_TRANSCRIPT	REACTOME_TRANSPORT_OF_MATURE_MRNA_DERIVED_FROM_AN_INTRONLESS_TRANSCRIPT		29	0.288661	0.777416	0.718426	0.808376	1	2631	tags=34%, list=20%, signal=43%
KEGG_VALINE_LEUCINE_AND_ISOLEUCINE_DEGRADATION	KEGG_VALINE_LEUCINE_AND_ISOLEUCINE_DEGRADATION		41	0.240617	0.774944	0.756487	0.81123	1	4137	tags=51%, list=31%, signal=74%
KEGG_OXIDATIVE_PHOSPHORYLATION	KEGG_OXIDATIVE_PHOSPHORYLATION		98	0.305991	0.774742	0.690377	0.811059	1	3390	tags=43%, list=25%, signal=57%
LEE_TARGETS_OF_PTCH1_AND_SUFU_DN	LEE_TARGETS_OF_PTCH1_AND_SUFU_DN		66	0.207996	0.774656	0.770073	0.810749	1	1925	tags=17%, list=14%, signal=19%
DAIRKEE_TERT_TARGETS_DN	DAIRKEE_TERT_TARGETS_DN		75	0.176969	0.774316	0.831776	0.810783	1	1931	tags=12%, list=14%, signal=14%
GAVIN_FOXP3_TARGETS_CLUSTER_P6	GAVIN_FOXP3_TARGETS_CLUSTER_P6		72	0.205098	0.773244	0.820789	0.811774	1	978	tags=10%, list=7%, signal=10%
REACTOME_CITRIC_ACID_CYCLE_TCA_CYCLE	REACTOME_CITRIC_ACID_CYCLE_TCA_CYCLE		18	0.375176	0.772086	0.71822	0.812821	1	1827	tags=33%, list=14%, signal=39%
MIKKELSEN_IPS_ICP_WITH_H3K4ME3_AND_H327ME3	MIKKELSEN_IPS_ICP_WITH_H3K4ME3_AND_H327ME3		72	0.246759	0.771756	0.729242	0.812851	1	913	tags=7%, list=7%, signal=7%
REACTOME_ACTIVATION_OF_THE_PRE_REPLICATIVE_COMPLEX	REACTOME_ACTIVATION_OF_THE_PRE_REPLICATIVE_COMPLEX		21	0.238562	0.770833	0.778985	0.813668	1	3248	tags=33%, list=24%, signal=44%
EBAUER_MYOGENIC_TARGETS_OF_PAX3_FOXO1_FUSION	EBAUER_MYOGENIC_TARGETS_OF_PAX3_FOXO1_FUSION		49	0.220171	0.770824	0.772643	0.813253	1	2183	tags=14%, list=16%, signal=17%
FIGUEROA_AML_METHYLATION_CLUSTER_6_UP	FIGUEROA_AML_METHYLATION_CLUSTER_6_UP		90	0.167052	0.769556	0.861111	0.814485	1	2377	tags=16%, list=18%, signal=19%
REACTOME_GPCR_DOWNSTREAM_SIGNALING	REACTOME_GPCR_DOWNSTREAM_SIGNALING		414	0.201992	0.767466	0.738971	0.81679	1	1059	tags=8%, list=8%, signal=8%
KAYO_CALORIE_RESTRICTION_MUSCLE_DN	KAYO_CALORIE_RESTRICTION_MUSCLE_DN		76	0.181817	0.765583	0.808511	0.818776	1	2432	tags=17%, list=18%, signal=21%
SUZUKI_RESPONSE_TO_TSA	SUZUKI_RESPONSE_TO_TSA		15	0.271243	0.76526	0.766667	0.818784	1	1226	tags=20%, list=9%, signal=22%
PID_INTEGRIN_A9B1_PATHWAY	PID_INTEGRIN_A9B1_PATHWAY		22	0.225363	0.762947	0.833631	0.821319	1	2932	tags=27%, list=22%, signal=35%
REACTOME_CELL_JUNCTION_ORGANIZATION	REACTOME_CELL_JUNCTION_ORGANIZATION		62	0.208839	0.762046	0.809091	0.822061	1	2503	tags=16%, list=19%, signal=20%
MEISSNER_NPC_HCP_WITH_H3K4ME3_AND_H3K27ME3	MEISSNER_NPC_HCP_WITH_H3K4ME3_AND_H3K27ME3		86	0.248911	0.760541	0.735027	0.823575	1	817	tags=6%, list=6%, signal=6%
REACTOME_SHC_MEDIATED_CASCADE	REACTOME_SHC_MEDIATED_CASCADE		25	0.251173	0.759943	0.776091	0.82392	1	1394	tags=12%, list=10%, signal=13%
REACTOME_PKB_MEDIATED_EVENTS	REACTOME_PKB_MEDIATED_EVENTS		21	0.258118	0.759571	0.807453	0.823958	1	1821	tags=24%, list=14%, signal=28%
LEE_INTRATHYMIC_T_PROGENITOR	LEE_INTRATHYMIC_T_PROGENITOR		18	0.268904	0.758576	0.819521	0.824804	1	165	tags=6%, list=1%, signal=6%
KEGG_DNA_REPLICATION	KEGG_DNA_REPLICATION		32	0.231438	0.757314	0.810078	0.825935	1	3111	tags=34%, list=23%, signal=45%
ROSS_AML_WITH_MLL_FUSIONS	ROSS_AML_WITH_MLL_FUSIONS		72	0.248979	0.755634	0.759109	0.827635	1	1418	tags=17%, list=11%, signal=19%
KEGG_SPLICEOSOME	KEGG_SPLICEOSOME		84	0.293615	0.755504	0.701031	0.827378	1	2659	tags=37%, list=20%, signal=46%
REACTOME_INWARDLY_RECTIFYING_K_CHANNELS	REACTOME_INWARDLY_RECTIFYING_K_CHANNELS		27	0.254254	0.748719	0.773897	0.835319	1	404	tags=7%, list=3%, signal=8%
KEGG_GLYCEROLIPID_METABOLISM	KEGG_GLYCEROLIPID_METABOLISM		36	0.223783	0.740841	0.804924	0.844631	1	1210	tags=8%, list=9%, signal=9%
URS_ADIPOCYTE_DIFFERENTIATION_UP	URS_ADIPOCYTE_DIFFERENTIATION_UP		62	0.198758	0.740498	0.872495	0.844623	1	3246	tags=32%, list=24%, signal=42%
VALK_AML_CLUSTER_10	VALK_AML_CLUSTER_10		31	0.22898	0.740146	0.807623	0.844619	1	932	tags=10%, list=7%, signal=10%
MIKKELSEN_IPS_ICP_WITH_H3K27ME3	MIKKELSEN_IPS_ICP_WITH_H3K27ME3		33	0.256727	0.734634	0.77881	0.850825	1	1289	tags=9%, list=10%, signal=10%
REACTOME_ADHERENS_JUNCTIONS_INTERACTIONS	REACTOME_ADHERENS_JUNCTIONS_INTERACTIONS		23	0.240487	0.729264	0.804702	0.8568	1	10122	tags=100%, list=76%, signal=416%
VALK_AML_CLUSTER_15	VALK_AML_CLUSTER_15		28	0.304295	0.727177	0.866667	0.858731	1	3811	tags=46%, list=29%, signal=65%
KEGG_CITRATE_CYCLE_TCA_CYCLE	KEGG_CITRATE_CYCLE_TCA_CYCLE		29	0.319211	0.723414	0.746421	0.862561	1	3025	tags=38%, list=23%, signal=49%
SU_PANCREAS	SU_PANCREAS		46	0.197522	0.72213	0.879928	0.863556	1	2978	tags=20%, list=22%, signal=25%
AKL_HTLV1_INFECTION_UP	AKL_HTLV1_INFECTION_UP		23	0.286189	0.719166	0.835391	0.866439	1	3355	tags=52%, list=25%, signal=70%
RIZ_ERYTHROID_DIFFERENTIATION_12HR	RIZ_ERYTHROID_DIFFERENTIATION_12HR		40	0.201705	0.714301	0.875676	0.871439	1	709	tags=8%, list=5%, signal=8%
KORKOLA_TERATOMA	KORKOLA_TERATOMA		32	0.220436	0.708654	0.835443	0.877132	1	1822	tags=16%, list=14%, signal=18%
MOOTHA_VOXPHOS	MOOTHA_VOXPHOS		80	0.306613	0.707696	0.724576	0.877708	1	3077	tags=40%, list=23%, signal=52%
BIOCARTA_CTCF_PATHWAY	BIOCARTA_CTCF_PATHWAY		22	0.222877	0.704029	0.816602	0.881219	1	2691	tags=32%, list=20%, signal=40%
KEGG_HUNTINGTONS_DISEASE	KEGG_HUNTINGTONS_DISEASE		151	0.238003	0.703263	0.73904	0.881553	1	2935	tags=34%, list=22%, signal=44%
REACTOME_TCA_CYCLE_AND_RESPIRATORY_ELECTRON_TRANSPORT	REACTOME_TCA_CYCLE_AND_RESPIRATORY_ELECTRON_TRANSPORT		103	0.285619	0.702567	0.715164	0.881804	1	3390	tags=43%, list=25%, signal=57%
REACTOME_SIGNALING_BY_BMP	REACTOME_SIGNALING_BY_BMP		20	0.235375	0.701002	0.820076	0.883043	1	909	tags=10%, list=7%, signal=11%
TANG_SENESCENCE_TP53_TARGETS_DN	TANG_SENESCENCE_TP53_TARGETS_DN		52	0.213289	0.700367	0.832402	0.88326	1	2061	tags=15%, list=15%, signal=18%
MCGARVEY_SILENCED_BY_METHYLATION_IN_COLON_CANCER	MCGARVEY_SILENCED_BY_METHYLATION_IN_COLON_CANCER		31	0.239715	0.699749	0.780399	0.883421	1	73	tags=3%, list=1%, signal=3%
REACTOME_MRNA_3_END_PROCESSING	REACTOME_MRNA_3_END_PROCESSING		20	0.277344	0.697843	0.849462	0.8849	1	2697	tags=35%, list=20%, signal=44%
DOANE_BREAST_CANCER_ESR1_UP	DOANE_BREAST_CANCER_ESR1_UP		101	0.18504	0.697756	0.884547	0.884546	1	435	tags=5%, list=3%, signal=5%
BIOCARTA_IGF1MTOR_PATHWAY	BIOCARTA_IGF1MTOR_PATHWAY		19	0.285738	0.697468	0.821206	0.884387	1	1821	tags=32%, list=14%, signal=37%
PID_RHODOPSIN_PATHWAY	PID_RHODOPSIN_PATHWAY		21	0.281287	0.696973	0.787037	0.884432	1	404	tags=5%, list=3%, signal=5%
RICKMAN_HEAD_AND_NECK_CANCER_E	RICKMAN_HEAD_AND_NECK_CANCER_E		59	0.230746	0.696096	0.810565	0.884839	1	961	tags=5%, list=7%, signal=5%
KEGG_MISMATCH_REPAIR	KEGG_MISMATCH_REPAIR		22	0.223549	0.693318	0.859885	0.887214	1	2960	tags=32%, list=22%, signal=41%
REACTOME_RESPIRATORY_ELECTRON_TRANSPORT	REACTOME_RESPIRATORY_ELECTRON_TRANSPORT		56	0.324219	0.690783	0.730126	0.889287	1	2901	tags=39%, list=22%, signal=50%
KEGG_RNA_POLYMERASE	KEGG_RNA_POLYMERASE		23	0.247392	0.690294	0.814516	0.889343	1	2534	tags=30%, list=19%, signal=38%
KEGG_CYSTEINE_AND_METHIONINE_METABOLISM	KEGG_CYSTEINE_AND_METHIONINE_METABOLISM		29	0.224372	0.686174	0.829703	0.89304	1	3193	tags=38%, list=24%, signal=50%
FRASOR_RESPONSE_TO_ESTRADIOL_UP	FRASOR_RESPONSE_TO_ESTRADIOL_UP		37	0.201809	0.685407	0.887477	0.893344	1	2036	tags=16%, list=15%, signal=19%
YAO_HOXA10_TARGETS_VIA_PROGESTERONE_DN	YAO_HOXA10_TARGETS_VIA_PROGESTERONE_DN		15	0.243096	0.681123	0.886655	0.897017	1	1885	tags=20%, list=14%, signal=23%
REACTOME_TRANSPORT_OF_GLUCOSE_AND_OTHER_SUGARS_BILE_SALTS_AND_ORGANIC_ACIDS_METAL_IONS_AND_AMINE_COMPOUNDS	REACTOME_TRANSPORT_OF_GLUCOSE_AND_OTHER_SUGARS_BILE_SALTS_AND_ORGANIC_ACIDS_METAL_IONS_AND_AMINE_COMPOUNDS		62	0.197779	0.67795	0.849817	0.899636	1	2223	tags=16%, list=17%, signal=19%
REACTOME_GABA_B_RECEPTOR_ACTIVATION	REACTOME_GABA_B_RECEPTOR_ACTIVATION		33	0.207151	0.677695	0.846863	0.899414	1	404	tags=6%, list=3%, signal=6%
REACTOME_G_ALPHA_S_SIGNALLING_EVENTS	REACTOME_G_ALPHA_S_SIGNALLING_EVENTS		101	0.197758	0.676418	0.829044	0.900141	1	825	tags=7%, list=6%, signal=7%
REACTOME_PTM_GAMMA_CARBOXYLATION_HYPUSINE_FORMATION_AND_ARYLSULFATASE_ACTIVATION	REACTOME_PTM_GAMMA_CARBOXYLATION_HYPUSINE_FORMATION_AND_ARYLSULFATASE_ACTIVATION		20	0.210625	0.671026	0.874074	0.904703	1	1892	tags=15%, list=14%, signal=17%
CAIRO_LIVER_DEVELOPMENT_UP	CAIRO_LIVER_DEVELOPMENT_UP		147	0.175633	0.668128	0.896488	0.906922	1	3328	tags=29%, list=25%, signal=39%
REACTOME_EXTENSION_OF_TELOMERES	REACTOME_EXTENSION_OF_TELOMERES		23	0.215565	0.665894	0.900749	0.908484	1	3010	tags=30%, list=23%, signal=39%
CERVERA_SDHB_TARGETS_1_DN	CERVERA_SDHB_TARGETS_1_DN		29	0.215252	0.665746	0.870909	0.908144	1	1485	tags=14%, list=11%, signal=15%
JI_CARCINOGENESIS_BY_KRAS_AND_STK11_DN	JI_CARCINOGENESIS_BY_KRAS_AND_STK11_DN		16	0.237499	0.660619	0.855839	0.912121	1	320	tags=6%, list=2%, signal=6%
WATANABE_ULCERATIVE_COLITIS_WITH_CANCER_UP	WATANABE_ULCERATIVE_COLITIS_WITH_CANCER_UP		15	0.223664	0.658517	0.904587	0.913501	1	1392	tags=13%, list=10%, signal=15%
REACTOME_RESPIRATORY_ELECTRON_TRANSPORT_ATP_SYNTHESIS_BY_CHEMIOSMOTIC_COUPLING_AND_HEAT_PRODUCTION_BY_UNCOUPLING_PROTEINS_	REACTOME_RESPIRATORY_ELECTRON_TRANSPORT_ATP_SYNTHESIS_BY_CHEMIOSMOTIC_COUPLING_AND_HEAT_PRODUCTION_BY_UNCOUPLING_PROTEINS_		72	0.300989	0.655188	0.756303	0.915945	1	2735	tags=36%, list=21%, signal=45%
LIU_CDX2_TARGETS_UP	LIU_CDX2_TARGETS_UP		33	0.201235	0.65449	0.907942	0.916076	1	442	tags=6%, list=3%, signal=6%
KEGG_GLYCOSPHINGOLIPID_BIOSYNTHESIS_LACTO_AND_NEOLACTO_SERIES	KEGG_GLYCOSPHINGOLIPID_BIOSYNTHESIS_LACTO_AND_NEOLACTO_SERIES		24	0.208728	0.649859	0.914498	0.919455	1	1646	tags=13%, list=12%, signal=14%
RIZ_ERYTHROID_DIFFERENTIATION_6HR	RIZ_ERYTHROID_DIFFERENTIATION_6HR		26	0.201079	0.649741	0.889299	0.919093	1	1200	tags=12%, list=9%, signal=13%
KEGG_ECM_RECEPTOR_INTERACTION	KEGG_ECM_RECEPTOR_INTERACTION		80	0.195448	0.648015	0.878843	0.920049	1	360	tags=3%, list=3%, signal=3%
MARTENS_TRETINOIN_RESPONSE_UP	MARTENS_TRETINOIN_RESPONSE_UP		484	0.181997	0.646275	0.833635	0.920985	1	792	tags=5%, list=6%, signal=6%
MIKKELSEN_NPC_HCP_WITH_H3K4ME3_AND_H3K27ME3	MIKKELSEN_NPC_HCP_WITH_H3K4ME3_AND_H3K27ME3		136	0.206146	0.644413	0.838889	0.921988	1	622	tags=4%, list=5%, signal=4%
MCCLUNG_DELTA_FOSB_TARGETS_2WK	MCCLUNG_DELTA_FOSB_TARGETS_2WK		39	0.18903	0.64318	0.906475	0.922493	1	3394	tags=28%, list=25%, signal=38%
BIOCARTA_ATRBRCA_PATHWAY	BIOCARTA_ATRBRCA_PATHWAY		20	0.223133	0.640561	0.902486	0.924112	1	2224	tags=20%, list=17%, signal=24%
SHETH_LIVER_CANCER_VS_TXNIP_LOSS_PAM5	SHETH_LIVER_CANCER_VS_TXNIP_LOSS_PAM5		62	0.183041	0.638977	0.926126	0.924926	1	1278	tags=8%, list=10%, signal=9%
MATZUK_EMBRYONIC_GERM_CELL	MATZUK_EMBRYONIC_GERM_CELL		17	0.235685	0.638003	0.869888	0.925247	1	1876	tags=12%, list=14%, signal=14%
LI_WILMS_TUMOR	LI_WILMS_TUMOR		26	0.23317	0.636367	0.841637	0.926057	1	211	tags=4%, list=2%, signal=4%
NIELSEN_SYNOVIAL_SARCOMA_UP	NIELSEN_SYNOVIAL_SARCOMA_UP		15	0.235909	0.632163	0.875465	0.92879	1	10181	tags=100%, list=76%, signal=424%
REACTOME_PYRUVATE_METABOLISM_AND_CITRIC_ACID_TCA_CYCLE	REACTOME_PYRUVATE_METABOLISM_AND_CITRIC_ACID_TCA_CYCLE		35	0.229695	0.627832	0.782787	0.931533	1	1827	tags=20%, list=14%, signal=23%
CUI_TCF21_TARGETS_2_UP	CUI_TCF21_TARGETS_2_UP		303	0.153122	0.626293	0.957486	0.932151	1	2968	tags=21%, list=22%, signal=26%
REACTOME_HS_GAG_BIOSYNTHESIS	REACTOME_HS_GAG_BIOSYNTHESIS		23	0.202634	0.623857	0.924632	0.933474	1	649	tags=9%, list=5%, signal=9%
ZEMBUTSU_SENSITIVITY_TO_VINCRISTINE	ZEMBUTSU_SENSITIVITY_TO_VINCRISTINE		15	0.20892	0.615989	0.941071	0.938538	1	2933	tags=27%, list=22%, signal=34%
ACEVEDO_LIVER_CANCER_WITH_H3K27ME3_UP	ACEVEDO_LIVER_CANCER_WITH_H3K27ME3_UP		176	0.160441	0.6148	0.925859	0.938888	1	2167	tags=14%, list=16%, signal=16%
MIKKELSEN_ES_ICP_WITH_H3K4ME3_AND_H3K27ME3	MIKKELSEN_ES_ICP_WITH_H3K4ME3_AND_H3K27ME3		82	0.194334	0.612987	0.874088	0.939657	1	913	tags=6%, list=7%, signal=7%
REACTOME_BRANCHED_CHAIN_AMINO_ACID_CATABOLISM	REACTOME_BRANCHED_CHAIN_AMINO_ACID_CATABOLISM		16	0.196211	0.610116	0.943888	0.941097	1	4137	tags=56%, list=31%, signal=81%
SCIAN_CELL_CYCLE_TARGETS_OF_TP53_AND_TP73_DN	SCIAN_CELL_CYCLE_TARGETS_OF_TP53_AND_TP73_DN		21	0.161529	0.608662	0.985375	0.941561	1	2454	tags=19%, list=18%, signal=23%
FARMER_BREAST_CANCER_CLUSTER_7	FARMER_BREAST_CANCER_CLUSTER_7		18	0.196681	0.605661	0.943609	0.943027	1	2068	tags=17%, list=16%, signal=20%
MAHADEVAN_IMATINIB_RESISTANCE_UP	MAHADEVAN_IMATINIB_RESISTANCE_UP		19	0.21929	0.602233	0.928826	0.944756	1	10403	tags=100%, list=78%, signal=456%
TURASHVILI_BREAST_DUCTAL_CARCINOMA_VS_LOBULAR_NORMAL_DN	TURASHVILI_BREAST_DUCTAL_CARCINOMA_VS_LOBULAR_NORMAL_DN		52	0.170411	0.569388	0.948529	0.962664	1	1715	tags=12%, list=13%, signal=13%
CUI_TCF21_TARGETS_UP	CUI_TCF21_TARGETS_UP		32	0.199989	0.568084	0.945554	0.962852	1	131	tags=3%, list=1%, signal=3%
LEE_EARLY_T_LYMPHOCYTE_UP	LEE_EARLY_T_LYMPHOCYTE_UP		81	0.170123	0.564074	0.913357	0.96429	1	745	tags=5%, list=6%, signal=5%
VERNELL_RETINOBLASTOMA_PATHWAY_DN	VERNELL_RETINOBLASTOMA_PATHWAY_DN		16	0.174077	0.562915	0.971319	0.964334	1	3953	tags=31%, list=30%, signal=44%
HOELZEL_NF1_TARGETS_DN	HOELZEL_NF1_TARGETS_DN		68	0.169255	0.559671	0.916221	0.96542	1	1948	tags=12%, list=15%, signal=14%
ROLEF_GLIS3_TARGETS	ROLEF_GLIS3_TARGETS		33	0.17569	0.559438	0.923364	0.965051	1	2952	tags=18%, list=22%, signal=23%
KEGG_BUTANOATE_METABOLISM	KEGG_BUTANOATE_METABOLISM		31	0.163159	0.555212	0.979245	0.966426	1	3956	tags=35%, list=30%, signal=50%
AIGNER_ZEB1_TARGETS	AIGNER_ZEB1_TARGETS		24	0.191333	0.553819	0.952107	0.966562	1	1592	tags=13%, list=12%, signal=14%
HANN_RESISTANCE_TO_BCL2_INHIBITOR_DN	HANN_RESISTANCE_TO_BCL2_INHIBITOR_DN		41	0.159377	0.549053	0.994455	0.96818	1	3057	tags=20%, list=23%, signal=25%
BENPORATH_ES_2	BENPORATH_ES_2		23	0.190856	0.548506	0.961468	0.967925	1	10782	tags=100%, list=81%, signal=524%
REACTOME_TIGHT_JUNCTION_INTERACTIONS	REACTOME_TIGHT_JUNCTION_INTERACTIONS		22	0.202208	0.547817	0.955473	0.967725	1	922	tags=9%, list=7%, signal=10%
REACTOME_MYOGENESIS	REACTOME_MYOGENESIS		24	0.152966	0.54407	0.979048	0.968839	1	3342	tags=29%, list=25%, signal=39%
SILIGAN_TARGETS_OF_EWS_FLI1_FUSION_DN	SILIGAN_TARGETS_OF_EWS_FLI1_FUSION_DN		16	0.185363	0.539974	0.960396	0.969968	1	3855	tags=38%, list=29%, signal=53%
YAO_TEMPORAL_RESPONSE_TO_PROGESTERONE_CLUSTER_15	YAO_TEMPORAL_RESPONSE_TO_PROGESTERONE_CLUSTER_15		31	0.170872	0.525762	0.965009	0.974849	1	3578	tags=29%, list=27%, signal=40%
KEGG_HYPERTROPHIC_CARDIOMYOPATHY_HCM	KEGG_HYPERTROPHIC_CARDIOMYOPATHY_HCM		76	0.14576	0.516572	0.977528	0.977394	1	1903	tags=11%, list=14%, signal=12%
PLASARI_NFIC_TARGETS_BASAL_UP	PLASARI_NFIC_TARGETS_BASAL_UP		25	0.191508	0.516368	0.937611	0.976975	1	1225	tags=8%, list=9%, signal=9%
MOLENAAR_TARGETS_OF_CCND1_AND_CDK4_DN	MOLENAAR_TARGETS_OF_CCND1_AND_CDK4_DN		35	0.148831	0.507779	0.972777	0.979071	1	1200	tags=6%, list=9%, signal=6%
MIKKELSEN_MCV6_ICP_WITH_H3K4ME3_AND_H3K27ME3	MIKKELSEN_MCV6_ICP_WITH_H3K4ME3_AND_H3K27ME3		22	0.194304	0.502215	0.929499	0.98023	1	354	tags=5%, list=3%, signal=5%
FRASOR_RESPONSE_TO_SERM_OR_FULVESTRANT_DN	FRASOR_RESPONSE_TO_SERM_OR_FULVESTRANT_DN		48	0.12681	0.479337	0.998141	0.985334	1	4329	tags=35%, list=32%, signal=52%
OHGUCHI_LIVER_HNF4A_TARGETS_DN	OHGUCHI_LIVER_HNF4A_TARGETS_DN		105	0.140198	0.464212	0.981818	0.987895	1	282	tags=3%, list=2%, signal=3%
[truncated: 1 more rows]

## Sheet: Table S1
NAME	SIZE	ES	NES	NOM p-val	FDR q-val	FWER p-val	RANK AT MAX	LEADING EDGE
ACEVEDO_FGFR1_TARGETS_IN_PROSTATE_CANCER_MODEL_UP	208	0.306974	1.50317	0.00754717	0.246052	0.996	3094	tags=33%, list=23%, signal=43%
AIYAR_COBRA1_TARGETS_UP	35	0.418182	1.62911	0.00740741	0.150816	0.956	1088	tags=26%, list=8%, signal=28%
ALCALAY_AML_BY_NPM1_LOCALIZATION_UP	126	0.40995	1.81073	0	0.0882025	0.681	2500	tags=33%, list=19%, signal=41%
ALTEMEIER_RESPONSE_TO_LPS_WITH_MECHANICAL_VENTILATION	107	0.593404	1.93062	0	0.0510763	0.352	1116	tags=35%, list=8%, signal=37%
AMIT_EGF_RESPONSE_120_MCF10A	40	0.398007	1.66134	0.00559702	0.13167	0.933	2960	tags=38%, list=22%, signal=48%
AMIT_SERUM_RESPONSE_120_MCF10A	57	0.47123	1.75802	0.00589391	0.0963432	0.788	2848	tags=39%, list=21%, signal=49%
AZARE_NEOPLASTIC_TRANSFORMATION_BY_STAT3_DN	108	0.389776	1.70209	0.00548446	0.12078	0.885	2963	tags=38%, list=22%, signal=48%
BASSO_HAIRY_CELL_LEUKEMIA_DN	76	0.405651	1.71866	0.006	0.114577	0.862	2851	tags=41%, list=21%, signal=52%
BERENJENO_TRANSFORMED_BY_RHOA_FOREVER_UP	16	0.540489	1.70643	0.00779727	0.120161	0.88	3720	tags=63%, list=28%, signal=87%
BILD_HRAS_ONCOGENIC_SIGNATURE	190	0.370329	1.80427	0.00189753	0.0882957	0.692	2114	tags=28%, list=16%, signal=33%
BIOCARTA_ATM_PATHWAY	20	0.551602	1.76551	0.0093985	0.0957554	0.771	1107	tags=30%, list=8%, signal=33%
BIOCARTA_IL1R_PATHWAY	30	0.575819	1.74313	0.00201207	0.101565	0.818	623	tags=27%, list=5%, signal=28%
BIOCARTA_INTRINSIC_PATHWAY	23	0.560435	1.59761	0.00191571	0.168048	0.971	4227	tags=70%, list=32%, signal=102%
BIOCARTA_MPR_PATHWAY	30	0.483939	1.84631	0.00190476	0.0694753	0.59	3209	tags=57%, list=24%, signal=74%
BIOCARTA_NKT_PATHWAY	27	0.473031	1.73312	0.00956023	0.106557	0.841	2035	tags=41%, list=15%, signal=48%
BIOCARTA_TH1TH2_PATHWAY	19	0.682321	2.12029	0	0.0285504	0.059	2035	tags=47%, list=15%, signal=56%
BIOCARTA_TOLL_PATHWAY	31	0.65228	1.86656	0.00614754	0.0676666	0.54	692	tags=39%, list=5%, signal=41%
BOQUEST_STEM_CELL_CULTURED_VS_FRESH_DN	28	0.557318	1.59595	0.00990099	0.169779	0.972	4020	tags=57%, list=30%, signal=82%
BOYAULT_LIVER_CANCER_SUBCLASS_G2	25	0.461135	1.67828	0.00761905	0.127533	0.915	1953	tags=44%, list=15%, signal=51%
BOYLAN_MULTIPLE_MYELOMA_C_D_DN	199	0.367697	1.81938	0.00182815	0.0843173	0.662	995	tags=22%, list=7%, signal=24%
BOYLAN_MULTIPLE_MYELOMA_D_CLUSTER_UP	22	0.594474	1.95167	0	0.0470889	0.3	1560	tags=55%, list=12%, signal=62%
BOYLAN_MULTIPLE_MYELOMA_PCA1_UP	84	0.364484	1.68007	0.00364964	0.127083	0.913	1460	tags=24%, list=11%, signal=27%
BOYLAN_MULTIPLE_MYELOMA_PCA3_DN	48	0.455307	1.76725	0.00594059	0.095205	0.77	877	tags=21%, list=7%, signal=22%
BREDEMEYER_RAG_SIGNALING_VIA_ATM_NOT_VIA_NFKB_UP	27	0.431394	1.57529	0.00954198	0.185239	0.984	3761	tags=59%, list=28%, signal=82%
BROCKE_APOPTOSIS_REVERSED_BY_IL6	123	0.448014	1.76139	0.00584795	0.0963016	0.782	1652	tags=27%, list=12%, signal=30%
BROWN_MYELOID_CELL_DEVELOPMENT_UP	132	0.489155	1.73365	0.00790514	0.106917	0.84	1712	tags=33%, list=13%, signal=37%
BRUECKNER_TARGETS_OF_MIRLET7A3_DN	57	0.402184	1.62772	0.0095057	0.150583	0.958	3913	tags=44%, list=29%, signal=62%
BURTON_ADIPOGENESIS_1	29	0.553905	1.77633	0.00606061	0.0921453	0.756	1204	tags=34%, list=9%, signal=38%
CAMPS_COLON_CANCER_COPY_NUMBER_DN	31	0.524201	1.7858	0	0.0911025	0.735	3060	tags=45%, list=23%, signal=58%
CHARAFE_BREAST_CANCER_LUMINAL_VS_BASAL_DN	360	0.389775	1.92714	0.0018622	0.0517849	0.359	2478	tags=31%, list=19%, signal=38%
CHARAFE_BREAST_CANCER_LUMINAL_VS_MESENCHYMAL_DN	349	0.355453	1.65703	0	0.133244	0.937	2577	tags=30%, list=19%, signal=36%
CHEN_LUNG_CANCER_SURVIVAL	26	0.48736	1.75209	0.00956023	0.100047	0.798	1058	tags=27%, list=8%, signal=29%
CHEN_LVAD_SUPPORT_OF_FAILING_HEART_DN	41	0.484766	1.77033	0.00568182	0.0946564	0.767	1706	tags=37%, list=13%, signal=42%
CHEN_LVAD_SUPPORT_OF_FAILING_HEART_UP	94	0.424059	1.76096	0.00988142	0.0947144	0.786	1648	tags=28%, list=12%, signal=31%
CHIARADONNA_NEOPLASTIC_TRANSFORMATION_CDC25_UP	103	0.369982	1.62205	0.00378788	0.15271	0.961	1393	tags=19%, list=10%, signal=22%
CHYLA_CBFA2T3_TARGETS_UP	274	0.314883	1.67101	0	0.128161	0.926	2246	tags=27%, list=17%, signal=32%
CLIMENT_BREAST_CANCER_COPY_NUMBER_UP	21	0.530194	1.79272	0.00391389	0.0890624	0.715	2307	tags=43%, list=17%, signal=52%
DAIRKEE_TERT_TARGETS_DN	75	0.40175	1.63611	0	0.149408	0.954	2452	tags=36%, list=18%, signal=44%
DAVICIONI_PAX_FOXO1_SIGNATURE_IN_ARMS_UP	53	0.456152	1.74636	0.0078125	0.104011	0.809	1421	tags=25%, list=11%, signal=27%
DAVIES_MULTIPLE_MYELOMA_VS_MGUS_DN	24	0.676361	1.9748	0.0019802	0.0427799	0.256	2366	tags=67%, list=18%, signal=81%
DELASERNA_MYOD_TARGETS_DN	44	0.420835	1.69404	0.00990099	0.124079	0.895	2309	tags=34%, list=17%, signal=41%
DELYS_THYROID_CANCER_UP	411	0.31739	1.55162	0.00191939	0.203727	0.991	3160	tags=33%, list=24%, signal=42%
DIRMEIER_LMP1_RESPONSE_LATE_UP	53	0.523668	1.92605	0.0020202	0.0509492	0.361	1988	tags=40%, list=15%, signal=46%
DORN_ADENOVIRUS_INFECTION_24HR_DN	37	0.610691	2.05979	0	0.0292413	0.124	2848	tags=59%, list=21%, signal=75%
DORN_ADENOVIRUS_INFECTION_32HR_DN	32	0.547754	1.85226	0.0056391	0.0677776	0.576	2848	tags=50%, list=21%, signal=63%
DORN_ADENOVIRUS_INFECTION_48HR_DN	33	0.552086	1.81064	0	0.0868887	0.681	3042	tags=55%, list=23%, signal=71%
DORSAM_HOXA9_TARGETS_UP	29	0.509192	1.7536	0.00413223	0.0995522	0.795	947	tags=24%, list=7%, signal=26%
DUTERTRE_ESTRADIOL_RESPONSE_24HR_DN	364	0.310115	1.59095	0.00553506	0.173425	0.976	1858	tags=21%, list=14%, signal=24%
ELVIDGE_HYPOXIA_UP	146	0.34367	1.6511	0.00377358	0.136748	0.941	1986	tags=27%, list=15%, signal=32%
FOSTER_TOLERANT_MACROPHAGE_UP	114	0.416218	1.82262	0	0.085216	0.653	3385	tags=43%, list=25%, signal=57%
FRASOR_RESPONSE_TO_ESTRADIOL_DN	77	0.35784	1.62801	0	0.150925	0.957	615	tags=16%, list=5%, signal=16%
GAL_LEUKEMIC_STEM_CELL_DN	214	0.433051	2.05213	0	0.0271172	0.14	1835	tags=29%, list=14%, signal=33%
GAUSSMANN_MLL_AF4_FUSION_TARGETS_F_UP	136	0.355314	1.53762	0.00566038	0.217634	0.994	2950	tags=34%, list=22%, signal=43%
GENTILE_UV_RESPONSE_CLUSTER_D1	16	0.604691	1.70067	0.00588235	0.121156	0.887	678	tags=31%, list=5%, signal=33%
GERHOLD_ADIPOGENESIS_UP	45	0.48016	1.90567	0	0.0561303	0.425	998	tags=27%, list=7%, signal=29%
GERY_CEBP_TARGETS	110	0.379842	1.67488	0.00932836	0.126771	0.919	3049	tags=35%, list=23%, signal=44%
GRAHAM_CML_DIVIDING_VS_NORMAL_QUIESCENT_DN	87	0.369452	1.60991	0.0095057	0.161153	0.967	3983	tags=48%, list=30%, signal=68%
GROSS_HYPOXIA_VIA_ELK3_DN	130	0.421606	1.73197	0.00387597	0.105868	0.846	2747	tags=38%, list=21%, signal=48%
GUENTHER_GROWTH_SPHERICAL_VS_ADHERENT_DN	26	0.557983	1.77973	0.00580271	0.092455	0.751	1409	tags=38%, list=11%, signal=43%
GYORFFY_MITOXANTRONE_RESISTANCE	36	0.445227	1.68559	0.00988142	0.124423	0.909	3258	tags=44%, list=24%, signal=59%
HAN_SATB1_TARGETS_DN	377	0.305489	1.56458	0.00372439	0.194357	0.989	2696	tags=29%, list=20%, signal=36%
HE_PTEN_TARGETS_UP	16	0.627773	1.85268	0.0019084	0.0687665	0.574	1558	tags=38%, list=12%, signal=42%
HEIDENBLAD_AMPLICON_8Q24_DN	30	0.565294	1.78559	0.00589391	0.0900965	0.735	1822	tags=33%, list=14%, signal=39%
HESS_TARGETS_OF_HOXA9_AND_MEIS1_DN	68	0.620263	2.05967	0	0.026429	0.125	1315	tags=43%, list=10%, signal=47%
HOUSTIS_ROS	34	0.508084	1.62968	0.00974659	0.150847	0.955	2165	tags=41%, list=16%, signal=49%
HOWLIN_PUBERTAL_MAMMARY_GLAND	61	0.551742	2.09948	0	0.0300043	0.077	1836	tags=39%, list=14%, signal=45%
HUANG_DASATINIB_RESISTANCE_UP	68	0.485123	2.06325	0	0.0320009	0.121	2817	tags=38%, list=21%, signal=48%
HUMMERICH_SKIN_CANCER_PROGRESSION_UP	79	0.455119	2.03125	0	0.0322842	0.164	1188	tags=24%, list=9%, signal=26%
INGRAM_SHH_TARGETS_UP	98	0.416155	1.68055	0.00191571	0.127285	0.913	1633	tags=22%, list=12%, signal=25%
IZADPANAH_STEM_CELL_ADIPOSE_VS_BONE_UP	99	0.367959	1.66716	0.00954198	0.13051	0.929	2471	tags=31%, list=19%, signal=38%
JECHLINGER_EPITHELIAL_TO_MESENCHYMAL_TRANSITION_UP	69	0.457938	1.79122	0	0.0893981	0.72	2482	tags=32%, list=19%, signal=39%
KAAB_FAILED_HEART_VENTRICLE_DN	36	0.492779	1.76097	0.00568182	0.0956909	0.786	798	tags=25%, list=6%, signal=27%
KAMIKUBO_MYELOID_CEBPA_NETWORK	26	0.761137	1.9891	0	0.0367101	0.238	1306	tags=65%, list=10%, signal=72%
KEEN_RESPONSE_TO_ROSIGLITAZONE_DN	92	0.426888	1.62648	0.00956023	0.150771	0.958	269	tags=14%, list=2%, signal=14%
KEGG_LEISHMANIA_INFECTION	62	0.58473	1.8636	0.008	0.0665132	0.545	1335	tags=35%, list=10%, signal=39%
KENNY_CTNNB1_TARGETS_UP	45	0.446756	1.72081	0.00199601	0.113197	0.861	2485	tags=38%, list=19%, signal=46%
KHETCHOUMIAN_TRIM24_TARGETS_UP	45	0.478023	1.77182	0.00795229	0.0943691	0.766	2848	tags=38%, list=21%, signal=48%
KIM_WT1_TARGETS_8HR_UP	154	0.378835	1.70618	0.00582524	0.11951	0.88	1851	tags=26%, list=14%, signal=30%
KIM_WT1_TARGETS_UP	185	0.39546	1.80596	0	0.0882208	0.691	2713	tags=32%, list=20%, signal=40%
KRIEG_HYPOXIA_VIA_KDM3A	44	0.477607	1.72119	0.00191939	0.114656	0.861	3719	tags=55%, list=28%, signal=75%
KUROZUMI_RESPONSE_TO_ONCOCYTIC_VIRUS	38	0.443845	1.74619	0.00189394	0.103185	0.81	1552	tags=32%, list=12%, signal=36%
LABBE_TGFB1_TARGETS_UP	84	0.405303	1.68297	0.0019305	0.12675	0.912	3212	tags=38%, list=24%, signal=50%
LEE_LIVER_CANCER_DENA_UP	59	0.436926	1.68774	0.00957854	0.125303	0.906	2442	tags=36%, list=18%, signal=43%
LI_ADIPOGENESIS_BY_ACTIVATED_PPARG	16	0.622869	1.90402	0.00185874	0.0556166	0.432	3010	tags=63%, list=23%, signal=81%
LI_LUNG_CANCER	40	0.48411	1.79991	0.00731261	0.0885396	0.696	1147	tags=23%, list=9%, signal=25%
LIAN_LIPA_TARGETS_3M	48	0.582455	2.12426	0	0.0547938	0.056	954	tags=27%, list=7%, signal=29%
LIAN_LIPA_TARGETS_6M	60	0.513837	2.12336	0	0.0365292	0.056	954	tags=23%, list=7%, signal=25%
LIEN_BREAST_CARCINOMA_METAPLASTIC_VS_DUCTAL_UP	70	0.492888	1.79061	0	0.0887363	0.722	2941	tags=39%, list=22%, signal=49%
LINDSTEDT_DENDRITIC_CELL_MATURATION_A	63	0.51807	1.90332	0.00753296	0.0545749	0.434	1258	tags=30%, list=9%, signal=33%
LINDVALL_IMMORTALIZED_BY_TERT_UP	64	0.381993	1.63202	0.00378788	0.150094	0.955	2948	tags=42%, list=22%, signal=54%
MAGRANGEAS_MULTIPLE_MYELOMA_IGLL_VS_IGLK_UP	37	0.462047	1.70612	0.00574713	0.118666	0.88	2437	tags=32%, list=18%, signal=40%
MARCHINI_TRABECTEDIN_RESISTANCE_DN	48	0.48752	1.89621	0.0078125	0.054261	0.447	3878	tags=56%, list=29%, signal=79%
MASSARWEH_TAMOXIFEN_RESISTANCE_UP	385	0.315752	1.63021	0.00727273	0.150909	0.955	3154	tags=35%, list=24%, signal=44%
MCDOWELL_ACUTE_LUNG_INJURY_UP	42	0.597355	2.08286	0.00200803	0.0326897	0.102	860	tags=33%, list=6%, signal=36%
MCLACHLAN_DENTAL_CARIES_DN	224	0.467193	1.96629	0.00385356	0.0438873	0.272	1863	tags=33%, list=14%, signal=38%
MCLACHLAN_DENTAL_CARIES_UP	225	0.502745	2.00121	0.00382409	0.0331165	0.211	1863	tags=35%, list=14%, signal=40%
MUELLER_COMMON_TARGETS_OF_AML_FUSIONS_DN	24	0.544476	1.81673	0.00392157	0.0853792	0.669	1392	tags=29%, list=10%, signal=33%
MURAKAMI_UV_RESPONSE_6HR_UP	34	0.467879	1.7226	0.00587084	0.11399	0.861	2537	tags=32%, list=19%, signal=40%
NAKAMURA_ADIPOGENESIS_LATE_UP	85	0.405659	1.78769	0.00379507	0.0903156	0.73	2066	tags=29%, list=16%, signal=35%
NAKAYAMA_SOFT_TISSUE_TUMORS_PCA1_UP	71	0.469277	1.86764	0.00375235	0.0679355	0.536	1791	tags=32%, list=13%, signal=37%
NGUYEN_NOTCH1_TARGETS_DN	79	0.385252	1.65921	0.00591716	0.131994	0.934	1253	tags=19%, list=9%, signal=21%
NIKOLSKY_BREAST_CANCER_7Q21_Q22_AMPLICON	50	0.439061	1.5817	0.00384615	0.181396	0.982	3133	tags=36%, list=24%, signal=47%
NOJIMA_SFRP2_TARGETS_UP	27	0.536948	1.94271	0	0.0449633	0.32	1062	tags=26%, list=8%, signal=28%
PAPASPYRIDONOS_UNSTABLE_ATEROSCLEROTIC_PLAQUE_UP	43	0.545431	1.69302	0.00397614	0.123592	0.896	2205	tags=42%, list=17%, signal=50%
PASINI_SUZ12_TARGETS_DN	259	0.367052	1.87492	0	0.0638525	0.516	2606	tags=30%, list=20%, signal=36%
PETRETTO_CARDIAC_HYPERTROPHY	31	0.49958	1.76477	0.00592885	0.0952499	0.773	3796	tags=61%, list=28%, signal=86%
PID_AMB2_NEUTROPHILS_PATHWAY	40	0.462598	1.7065	0.00990099	0.121012	0.88	1013	tags=23%, list=8%, signal=24%
PID_HIF1_TFPATHWAY	60	0.468184	1.85617	0.00200803	0.0687598	0.563	2227	tags=40%, list=17%, signal=48%
PID_IL4_2PATHWAY	59	0.503505	2.00487	0.00193424	0.0381303	0.205	802	tags=24%, list=6%, signal=25%
PID_P38_MKK3_6PATHWAY	22	0.598585	1.85399	0.00192678	0.0691494	0.572	1316	tags=32%, list=10%, signal=35%
PID_P38ALPHABETADOWNSTREAMPATHWAY	36	0.461602	1.6359	0.00732601	0.14895	0.954	1126	tags=25%, list=8%, signal=27%
PID_P38ALPHABETAPATHWAY	27	0.613809	1.91342	0.0039604	0.0580693	0.398	788	tags=30%, list=6%, signal=31%
PIEPOLI_LGI1_TARGETS_UP	15	0.638296	1.7465	0.0037594	0.104845	0.808	1985	tags=47%, list=15%, signal=55%
RASHI_NFKB1_TARGETS	17	0.707527	1.89756	0.00185874	0.0550462	0.445	1107	tags=41%, list=8%, signal=45%
REACTOME_ADHERENS_JUNCTIONS_INTERACTIONS	23	0.545678	1.64529	0.00976562	0.141996	0.948	2979	tags=52%, list=22%, signal=67%
REACTOME_ADP_SIGNALLING_THROUGH_P2RY1	21	0.644569	1.96821	0	0.044814	0.269	2886	tags=67%, list=22%, signal=85%
REACTOME_ADP_SIGNALLING_THROUGH_P2RY12	16	0.661861	2.0015	0	0.0349911	0.21	2471	tags=63%, list=19%, signal=77%
REACTOME_AQUAPORIN_MEDIATED_TRANSPORT	41	0.454535	1.64353	0.00595238	0.143564	0.948	2626	tags=46%, list=20%, signal=58%
REACTOME_CELL_CELL_COMMUNICATION	100	0.411283	1.64581	0.00383877	0.142032	0.948	2666	tags=37%, list=20%, signal=46%
REACTOME_CELL_SURFACE_INTERACTIONS_AT_THE_VASCULAR_WALL	82	0.350242	1.60464	0.00191939	0.163952	0.969	4235	tags=49%, list=32%, signal=71%
REACTOME_FORMATION_OF_FIBRIN_CLOT_CLOTTING_CASCADE	32	0.490584	1.59091	0.00576923	0.1728	0.976	4747	tags=72%, list=36%, signal=111%
REACTOME_G_ALPHA_Z_SIGNALLING_EVENTS	37	0.480909	1.69189	0.00927644	0.123931	0.897	2633	tags=54%, list=20%, signal=67%
REACTOME_G_PROTEIN_ACTIVATION	23	0.61434	1.86495	0	0.0670911	0.543	3264	tags=65%, list=25%, signal=86%
REACTOME_GABA_B_RECEPTOR_ACTIVATION	33	0.488265	1.60915	0.00576923	0.161565	0.967	2626	tags=39%, list=20%, signal=49%
REACTOME_GABA_RECEPTOR_ACTIVATION	47	0.490454	1.56806	0.00193424	0.191948	0.988	2796	tags=40%, list=21%, signal=51%
REACTOME_INHIBITION_OF_INSULIN_SECRETION_BY_ADRENALINE_NORADRENALINE	20	0.571002	1.67721	0.00970874	0.126209	0.917	3392	tags=60%, list=25%, signal=80%
REACTOME_INHIBITION_OF_VOLTAGE_GATED_CA2_CHANNELS_VIA_GBETA_GAMMA_SUBUNITS	22	0.500565	1.56741	0.00978474	0.192321	0.988	3322	tags=41%, list=25%, signal=54%
REACTOME_KINESINS	17	0.565632	1.55742	0.00957854	0.19996	0.991	2557	tags=47%, list=19%, signal=58%
REACTOME_NUCLEAR_SIGNALING_BY_ERBB4	34	0.472496	1.68288	0.00386847	0.126082	0.912	2405	tags=38%, list=18%, signal=47%
REACTOME_PLATELET_HOMEOSTASIS	68	0.395655	1.55549	0.00575816	0.201546	0.991	3613	tags=46%, list=27%, signal=62%
REACTOME_PROSTACYCLIN_SIGNALLING_THROUGH_PROSTACYCLIN_RECEPTOR	15	0.647029	1.9105	0	0.0543232	0.406	2504	tags=60%, list=19%, signal=74%
REACTOME_REGULATION_OF_INSULIN_SECRETION	76	0.39243	1.50138	0.00772201	0.247146	0.996	2504	tags=36%, list=19%, signal=44%
REACTOME_REGULATION_OF_INSULIN_SECRETION_BY_GLUCAGON_LIKE_PEPTIDE1	35	0.504883	1.78204	0	0.0911979	0.743	2504	tags=46%, list=19%, signal=56%
REACTOME_REGULATION_OF_WATER_BALANCE_BY_RENAL_AQUAPORINS	35	0.441713	1.63817	0.00380228	0.149028	0.951	2626	tags=49%, list=20%, signal=60%
REACTOME_RESPONSE_TO_ELEVATED_PLATELET_CYTOSOLIC_CA2_	74	0.405258	1.77934	0.00192308	0.0916706	0.751	3095	tags=41%, list=23%, signal=53%
REACTOME_SIGNAL_AMPLIFICATION	26	0.62898	2.00375	0	0.0360654	0.207	2886	tags=62%, list=22%, signal=78%
REACTOME_THROMBIN_SIGNALLING_THROUGH_PROTEINASE_ACTIVATED_RECEPTORS_PARS	27	0.541757	1.81433	0.00578035	0.0860919	0.674	2886	tags=56%, list=22%, signal=71%
REACTOME_THROMBOXANE_SIGNALLING_THROUGH_TP_RECEPTOR	19	0.609034	1.85899	0.00582524	0.0686476	0.561	3596	tags=68%, list=27%, signal=94%
RICKMAN_TUMOR_DIFFERENTIATED_WELL_VS_MODERATELY_DN	82	0.380295	1.65221	0.00369686	0.136137	0.939	4238	tags=49%, list=32%, signal=71%
RICKMAN_TUMOR_DIFFERENTIATED_WELL_VS_POORLY_DN	253	0.350016	1.69726	0.00749064	0.121483	0.89	3314	tags=35%, list=25%, signal=45%
RUAN_RESPONSE_TO_TNF_TROGLITAZONE_UP	17	0.644977	1.89874	0.00775194	0.0558186	0.444	1334	tags=29%, list=10%, signal=33%
RUIZ_TNC_TARGETS_UP	138	0.37403	1.71004	0.00392157	0.120014	0.876	2714	tags=35%, list=20%, signal=43%
SAKAI_CHRONIC_HEPATITIS_VS_LIVER_CANCER_DN	31	0.525671	1.69788	0.0037594	0.12174	0.89	3428	tags=45%, list=26%, signal=61%
SARRIO_EPITHELIAL_MESENCHYMAL_TRANSITION_DN	131	0.432634	1.91203	0.00192678	0.0570021	0.402	2264	tags=34%, list=17%, signal=40%
SCHAEFFER_PROSTATE_DEVELOPMENT_12HR_UP	91	0.400279	1.64876	0.00972763	0.139118	0.945	1584	tags=27%, list=12%, signal=31%
SCHOEN_NFKB_SIGNALING	31	0.507405	1.76211	0.00567108	0.0967741	0.781	3943	tags=52%, list=30%, signal=73%
SCHUETZ_BREAST_CANCER_DUCTAL_INVASIVE_UP	321	0.352373	1.63523	0.00576923	0.149095	0.954	3049	tags=36%, list=23%, signal=46%
SEKI_INFLAMMATORY_RESPONSE_LPS_UP	63	0.505849	1.88369	0.00382409	0.059584	0.482	3943	tags=56%, list=30%, signal=79%
SENESE_HDAC1_AND_HDAC2_TARGETS_UP	179	0.302337	1.56535	0.00551471	0.193981	0.989	2082	tags=24%, list=16%, signal=28%
SMIRNOV_CIRCULATING_ENDOTHELIOCYTES_IN_CANCER_UP	147	0.472663	1.94443	0.00585938	0.0457071	0.318	1810	tags=31%, list=14%, signal=36%
SMIRNOV_RESPONSE_TO_IR_2HR_DN	49	0.404871	1.6989	0.00193798	0.121433	0.89	1846	tags=31%, list=14%, signal=35%
STEGER_ADIPOGENESIS_UP	21	0.677265	1.94665	0.00589391	0.0483336	0.312	1667	tags=57%, list=13%, signal=65%
SUBTIL_PROGESTIN_TARGETS	30	0.524665	1.74391	0.00566038	0.102689	0.816	2485	tags=40%, list=19%, signal=49%
SWEET_KRAS_TARGETS_DN	60	0.482245	1.7736	0.00191939	0.0938066	0.762	2970	tags=48%, list=22%, signal=62%
TAKEDA_TARGETS_OF_NUP98_HOXA9_FUSION_10D_DN	114	0.432954	1.85146	0	0.0669509	0.578	3057	tags=46%, list=23%, signal=59%
TAKEDA_TARGETS_OF_NUP98_HOXA9_FUSION_8D_DN	157	0.467071	2.07456	0.0019802	0.0308911	0.105	3353	tags=51%, list=25%, signal=67%
TAVOR_CEBPA_TARGETS_UP	46	0.54984	1.82952	0.00191571	0.0803754	0.633	1106	tags=35%, list=8%, signal=38%
TONKS_TARGETS_OF_RUNX1_RUNX1T1_FUSION_ERYTHROCYTE_UP	146	0.425959	1.91075	0	0.0558506	0.405	3287	tags=42%, list=25%, signal=55%
TONKS_TARGETS_OF_RUNX1_RUNX1T1_FUSION_SUSTAINDED_IN_ERYTHROCYTE_UP	43	0.453315	1.68901	0	0.126306	0.904	3287	tags=40%, list=25%, signal=52%
TORCHIA_TARGETS_OF_EWSR1_FLI1_FUSION_DN	236	0.332968	1.67757	0.00192678	0.126625	0.916	1632	tags=24%, list=12%, signal=27%
TORCHIA_TARGETS_OF_EWSR1_FLI1_FUSION_TOP20_DN	17	0.526565	1.80399	0.00972763	0.0872692	0.692	665	tags=24%, list=5%, signal=25%
TURASHVILI_BREAST_LOBULAR_CARCINOMA_VS_LOBULAR_NORMAL_UP	72	0.421488	1.60236	0.00570342	0.165539	0.97	1461	tags=26%, list=11%, signal=29%
VALK_AML_WITH_11Q23_REARRANGED	16	0.526374	1.68218	0.00948767	0.12611	0.913	1358	tags=31%, list=10%, signal=35%
VERHAAK_AML_WITH_NPM1_MUTATED_UP	170	0.517037	2.02643	0	0.0320705	0.173	1552	tags=34%, list=12%, signal=37%
VERHAAK_GLIOBLASTOMA_NEURAL	189	0.439905	1.94519	0.00393701	0.0470011	0.315	1304	tags=26%, list=10%, signal=29%
VERNELL_RETINOBLASTOMA_PATHWAY_DN	16	0.571018	1.71431	0.00754717	0.116553	0.869	3302	tags=50%, list=25%, signal=66%
VERNOCHET_ADIPOGENESIS	18	0.501721	1.66858	0.00927644	0.129517	0.927	2444	tags=44%, list=18%, signal=54%
VILIMAS_NOTCH1_TARGETS_DN	18	0.647776	1.88177	0.00584795	0.0600008	0.489	1424	tags=44%, list=11%, signal=50%
WANG_BARRETTS_ESOPHAGUS_DN	25	0.521331	1.81975	0.00573614	0.0853692	0.661	2508	tags=44%, list=19%, signal=54%
WANG_CLASSIC_ADIPOGENIC_TARGETS_OF_PPARG	19	0.707372	2.19252	0	0.0306534	0.018	1197	tags=47%, list=9%, signal=52%
WANG_METHYLATED_IN_BREAST_CANCER	35	0.443259	1.73244	0.00194175	0.106321	0.844	1409	tags=26%, list=11%, signal=29%
WEINMANN_ADAPTATION_TO_HYPOXIA_DN	39	0.465297	1.66206	0.00803213	0.13162	0.932	2960	tags=46%, list=22%, signal=59%
WUNDER_INFLAMMATORY_RESPONSE_AND_CHOLESTEROL_UP	45	0.540189	1.8957	0	0.0532593	0.448	1247	tags=31%, list=9%, signal=34%
YAO_TEMPORAL_RESPONSE_TO_PROGESTERONE_CLUSTER_1	59	0.419955	1.71639	0.00798403	0.116129	0.865	532	tags=19%, list=4%, signal=19%
ZHAN_MULTIPLE_MYELOMA_CD1_VS_CD2_UP	47	0.429418	1.69342	0	0.123978	0.895	1601	tags=28%, list=12%, signal=31%
ZHAN_MULTIPLE_MYELOMA_DN	37	0.56916	1.95986	0.00192308	0.0448646	0.284	3014	tags=59%, list=23%, signal=77%
ZHOU_INFLAMMATORY_RESPONSE_LIVE_UP	318	0.371173	1.67321	0.0019305	0.127134	0.921	3558	tags=38%, list=27%, signal=51%
ZHOU_INFLAMMATORY_RESPONSE_LPS_UP	278	0.366466	1.50675	0.0078125	0.242324	0.996	4001	tags=46%, list=30%, signal=65%

## Sheet: Table S2
NAME	SIZE	ES	NES	NOM p-val	FDR q-val	FWER p-val	RANK AT MAX	LEADING EDGE
ABBUD_LIF_SIGNALING_1_UP	42	0.625601	2.10089	0	0.00503981	0.092	764	tags=26%, list=6%, signal=28%
ABE_VEGFA_TARGETS_2HR	32	0.448351	1.73816	0.00381679	0.0476954	0.873	119	tags=9%, list=1%, signal=9%
ABE_VEGFA_TARGETS_30MIN	28	0.461703	1.68825	0.00187266	0.0653768	0.947	1005	tags=21%, list=8%, signal=23%
ABRAHAM_ALPC_VS_MULTIPLE_MYELOMA_UP	26	0.579772	2.02478	0	0.00782853	0.179	969	tags=23%, list=7%, signal=25%
ACEVEDO_FGFR1_TARGETS_IN_PROSTATE_CANCER_MODEL_UP	208	0.399551	1.93965	0	0.0138379	0.372	1836	tags=22%, list=14%, signal=25%
ALCALAY_AML_BY_NPM1_LOCALIZATION_UP	126	0.328424	1.48707	0.00883392	0.151415	1	3045	tags=32%, list=23%, signal=41%
ALTEMEIER_RESPONSE_TO_LPS_WITH_MECHANICAL_VENTILATION	107	0.618144	2.00079	0.00408163	0.00832504	0.218	903	tags=41%, list=7%, signal=44%
AMIT_EGF_RESPONSE_120_HELA	62	0.435934	1.81793	0.00383877	0.0300815	0.685	960	tags=24%, list=7%, signal=26%
AMIT_EGF_RESPONSE_60_HELA	38	0.563068	2.03352	0.00200803	0.00762183	0.169	2445	tags=42%, list=18%, signal=51%
AMIT_EGF_RESPONSE_60_MCF10A	36	0.527124	1.88439	0.0039604	0.019533	0.51	597	tags=22%, list=4%, signal=23%
AMIT_SERUM_RESPONSE_120_MCF10A	57	0.445743	1.7027	0.00775194	0.0593604	0.933	2638	tags=42%, list=20%, signal=52%
AMIT_SERUM_RESPONSE_60_MCF10A	52	0.469769	1.83154	0.00833333	0.0283255	0.647	683	tags=23%, list=5%, signal=24%
BAKKER_FOXO3_TARGETS_DN	124	0.420657	1.98173	0	0.0100117	0.262	828	tags=15%, list=6%, signal=15%
BASSO_CD40_SIGNALING_UP	91	0.644782	2.01765	0.00209205	0.00828576	0.189	1255	tags=45%, list=9%, signal=49%
BENPORATH_ES_CORE_NINE_CORRELATED	95	0.410997	1.7623	0.00580271	0.0405464	0.827	2645	tags=42%, list=20%, signal=52%
BILD_HRAS_ONCOGENIC_SIGNATURE	190	0.392216	1.83658	0.00959693	0.0276485	0.64	1830	tags=26%, list=14%, signal=30%
BIOCARTA_41BB_PATHWAY	17	0.638061	1.94164	0.00603622	0.013632	0.368	624	tags=29%, list=5%, signal=31%
BIOCARTA_ATM_PATHWAY	20	0.741257	2.21486	0	0.00268976	0.017	253	tags=30%, list=2%, signal=31%
BIOCARTA_CD40_PATHWAY	15	0.77212	1.82915	0.00408998	0.0281407	0.652	1355	tags=53%, list=10%, signal=59%
BIOCARTA_IL1R_PATHWAY	30	0.787056	2.31921	0	0.000391466	0.001	771	tags=47%, list=6%, signal=49%
BIOCARTA_TH1TH2_PATHWAY	19	0.650184	1.8857	0.00584795	0.019387	0.51	1678	tags=47%, list=13%, signal=54%
BLUM_RESPONSE_TO_SALIRASIB_UP	223	0.523466	1.7347	0.00404858	0.0481296	0.877	2224	tags=43%, list=17%, signal=51%
BONCI_TARGETS_OF_MIR15A_AND_MIR16_1	73	0.358496	1.53076	0.00720721	0.129243	1	1567	tags=22%, list=12%, signal=25%
BOSCO_ALLERGEN_INDUCED_TH2_ASSOCIATED_MODULE	110	0.51583	2.24023	0	0.00257951	0.011	1642	tags=36%, list=12%, signal=41%
BOYAULT_LIVER_CANCER_SUBCLASS_G56_DN	15	0.617304	1.89063	0.00195312	0.0186583	0.492	386	tags=33%, list=3%, signal=34%
BOYLAN_MULTIPLE_MYELOMA_C_DN	40	0.411058	1.6452	0.00554529	0.0779449	0.976	709	tags=18%, list=5%, signal=18%
BOYLAN_MULTIPLE_MYELOMA_PCA1_UP	84	0.404332	1.81761	0.00731261	0.0299789	0.685	1170	tags=25%, list=9%, signal=27%
BOYLAN_MULTIPLE_MYELOMA_PCA3_UP	55	0.430793	1.65709	0.00368324	0.0743313	0.969	1939	tags=24%, list=15%, signal=28%
BRACHAT_RESPONSE_TO_CAMPTOTHECIN_UP	18	0.5212	1.74225	0.003861	0.046357	0.868	1134	tags=33%, list=9%, signal=36%
BREDEMEYER_RAG_SIGNALING_NOT_VIA_ATM_DN	40	0.421293	1.58346	0.00909091	0.105503	0.998	1750	tags=25%, list=13%, signal=29%
BREDEMEYER_RAG_SIGNALING_VIA_ATM_NOT_VIA_NFKB_UP	27	0.565123	2.03	0	0.00770369	0.173	692	tags=26%, list=5%, signal=27%
BROCKE_APOPTOSIS_REVERSED_BY_IL6	123	0.542016	2.05669	0.00402414	0.00635008	0.138	1328	tags=37%, list=10%, signal=40%
BRUECKNER_TARGETS_OF_MIRLET7A3_UP	84	0.367915	1.82485	0.00179211	0.0291371	0.663	1559	tags=23%, list=12%, signal=25%
BRUINS_UVC_RESPONSE_VIA_TP53_GROUP_D	195	0.33168	1.55774	0.0056926	0.116398	0.999	1946	tags=22%, list=15%, signal=25%
BURTON_ADIPOGENESIS_7	46	0.369814	1.60354	0.00756144	0.0951883	0.993	488	tags=15%, list=4%, signal=16%
CAIRO_HEPATOBLASTOMA_CLASSES_DN	187	0.331215	1.56243	0	0.113469	0.999	1234	tags=16%, list=9%, signal=17%
CASTELLANO_NRAS_TARGETS_UP	59	0.509255	1.90691	0.00190114	0.0165725	0.45	2197	tags=31%, list=16%, signal=36%
CHARAFE_BREAST_CANCER_LUMINAL_VS_BASAL_DN	360	0.329365	1.70596	0	0.0584641	0.929	1734	tags=23%, list=13%, signal=26%
CHEN_LUNG_CANCER_SURVIVAL	26	0.704113	2.20502	0	0.0039187	0.027	812	tags=35%, list=6%, signal=37%
CHIANG_LIVER_CANCER_SUBCLASS_INTERFERON_UP	24	0.510722	1.67488	0.00965251	0.0686123	0.957	2920	tags=50%, list=22%, signal=64%
CHIARADONNA_NEOPLASTIC_TRANSFORMATION_KRAS_CDC25_UP	49	0.419908	1.75585	0.00191939	0.0421589	0.838	2152	tags=29%, list=16%, signal=34%
CHIARADONNA_NEOPLASTIC_TRANSFORMATION_KRAS_UP	110	0.380668	1.67463	0.0093633	0.0683075	0.958	2186	tags=29%, list=16%, signal=35%
CHUANG_OXIDATIVE_STRESS_RESPONSE_UP	24	0.53252	1.82253	0.00607287	0.0297004	0.671	1938	tags=46%, list=15%, signal=54%
CHYLA_CBFA2T3_TARGETS_UP	274	0.299816	1.65204	0.00170068	0.0753405	0.973	1165	tags=18%, list=9%, signal=19%
COLLER_MYC_TARGETS_UP	22	0.766415	1.73874	0.00209205	0.0476316	0.872	1983	tags=64%, list=15%, signal=75%
CORRE_MULTIPLE_MYELOMA_UP	49	0.509978	1.5804	0.0056926	0.107129	0.998	386	tags=14%, list=3%, signal=15%
COULOUARN_TEMPORAL_TGFB1_SIGNATURE_UP	79	0.413089	1.80821	0.00378072	0.0317039	0.711	884	tags=22%, list=7%, signal=23%
CREIGHTON_ENDOCRINE_THERAPY_RESISTANCE_3	482	0.303039	1.63878	0	0.0807208	0.977	1885	tags=24%, list=14%, signal=27%
CREIGHTON_ENDOCRINE_THERAPY_RESISTANCE_5	337	0.302648	1.53894	0.00746269	0.126173	1	2285	tags=27%, list=17%, signal=31%
DAUER_STAT3_TARGETS_UP	45	0.577911	1.97995	0.002	0.010019	0.265	423	tags=24%, list=3%, signal=25%
DEBOSSCHER_NFKB_TARGETS_REPRESSED_BY_GLUCOCORTICOIDS	22	0.577332	1.59643	0.00968992	0.0976179	0.995	633	tags=23%, list=5%, signal=24%
DELYS_THYROID_CANCER_UP	411	0.355636	1.73702	0	0.0477228	0.876	1193	tags=16%, list=9%, signal=17%
DIRMEIER_LMP1_RESPONSE_EARLY	61	0.702919	1.98171	0.00398406	0.00988333	0.262	1340	tags=56%, list=10%, signal=62%
DIRMEIER_LMP1_RESPONSE_LATE_UP	53	0.769072	2.12165	0	0.00440015	0.064	1713	tags=68%, list=13%, signal=78%
DOANE_RESPONSE_TO_ANDROGEN_DN	213	0.295496	1.50689	0.00173611	0.141065	1	1651	tags=16%, list=12%, signal=18%
DORN_ADENOVIRUS_INFECTION_12HR_DN	29	0.50168	1.77848	0.00779727	0.0372438	0.797	1626	tags=31%, list=12%, signal=35%
DORN_ADENOVIRUS_INFECTION_24HR_DN	37	0.583084	1.90587	0.00392157	0.0167593	0.455	1037	tags=30%, list=8%, signal=32%
DORN_ADENOVIRUS_INFECTION_32HR_DN	32	0.655834	1.98412	0	0.00977392	0.253	1626	tags=41%, list=12%, signal=46%
DORN_ADENOVIRUS_INFECTION_48HR_DN	33	0.629117	1.88289	0	0.0197278	0.515	1626	tags=36%, list=12%, signal=41%
DORSEY_GAB2_TARGETS	30	0.535169	1.84513	0	0.0255937	0.616	102	tags=13%, list=1%, signal=13%
DUNNE_TARGETS_OF_AML1_MTG8_FUSION_DN	18	0.739405	2.10038	0	0.00491038	0.093	785	tags=33%, list=6%, signal=35%
FALVELLA_SMOKERS_WITH_LUNG_CANCER	62	0.45887	2.02768	0	0.00763479	0.176	1452	tags=32%, list=11%, signal=36%
FINAK_BREAST_CANCER_SDPP_SIGNATURE	22	0.668055	1.93629	0.00588235	0.0139193	0.379	1587	tags=41%, list=12%, signal=46%
FORTSCHEGGER_PHF8_TARGETS_UP	173	0.277825	1.47866	0.00358423	0.157363	1	1738	tags=18%, list=13%, signal=21%
FOSTER_TOLERANT_MACROPHAGE_DN	300	0.464165	1.99846	0	0.00820727	0.224	1856	tags=34%, list=14%, signal=39%
FOSTER_TOLERANT_MACROPHAGE_UP	114	0.452395	1.91617	0.00195695	0.0162576	0.436	1654	tags=32%, list=12%, signal=37%
FRASOR_TAMOXIFEN_RESPONSE_UP	42	0.402863	1.68291	0.0070922	0.066413	0.95	380	tags=12%, list=3%, signal=12%
FRIDMAN_IMMORTALIZATION_DN	30	0.452229	1.66447	0.00957854	0.0713962	0.963	2231	tags=33%, list=17%, signal=40%
GAJATE_RESPONSE_TO_TRABECTEDIN_UP	61	0.409769	1.65198	0.00189753	0.0751556	0.973	779	tags=18%, list=6%, signal=19%
GAL_LEUKEMIC_STEM_CELL_DN	214	0.345648	1.67927	0	0.0676937	0.953	933	tags=16%, list=7%, signal=17%
GALINDO_IMMUNE_RESPONSE_TO_ENTEROTOXIN	75	0.695593	2.12677	0	0.004843	0.059	750	tags=45%, list=6%, signal=48%
GALLUZZI_PERMEABILIZE_MITOCHONDRIA	39	0.465562	1.77393	0	0.0371788	0.808	421	tags=18%, list=3%, signal=18%
GARGALOVIC_RESPONSE_TO_OXIDIZED_PHOSPHOLIPIDS_TURQUOISE_UP	53	0.457107	1.87533	0	0.0206876	0.533	1412	tags=30%, list=11%, signal=34%
GARGALOVIC_RESPONSE_TO_OXIDIZED_PHOSPHOLIPIDS_YELLOW_UP	21	0.56464	1.81942	0.0038835	0.0297936	0.68	2135	tags=38%, list=16%, signal=45%
GAVIN_FOXP3_TARGETS_CLUSTER_P4	75	0.415243	1.78919	0.00582524	0.0351889	0.77	2608	tags=33%, list=20%, signal=41%
GAVIN_FOXP3_TARGETS_CLUSTER_T4	71	0.595132	1.77237	0.00206186	0.0376246	0.812	2102	tags=44%, list=16%, signal=52%
GENTILE_UV_RESPONSE_CLUSTER_D2	37	0.523514	1.7498	0.00804829	0.0439256	0.852	1213	tags=27%, list=9%, signal=30%
GEORGES_CELL_CYCLE_MIR192_TARGETS	57	0.43664	1.75726	0.00387597	0.0417845	0.837	1492	tags=25%, list=11%, signal=28%
GERHOLD_ADIPOGENESIS_DN	61	0.515882	1.72908	0.00201613	0.0498934	0.889	2491	tags=48%, list=19%, signal=58%
GHANDHI_BYSTANDER_IRRADIATION_UP	69	0.649829	2.17109	0	0.00361057	0.038	1522	tags=39%, list=11%, signal=44%
GHANDHI_DIRECT_IRRADIATION_UP	78	0.569206	2.11119	0	0.00501546	0.074	1939	tags=37%, list=15%, signal=43%
GRAESSMANN_APOPTOSIS_BY_SERUM_DEPRIVATION_UP	400	0.32943	1.68194	0	0.0667952	0.952	2394	tags=28%, list=18%, signal=33%
GRAHAM_CML_DIVIDING_VS_NORMAL_QUIESCENT_DN	87	0.400958	1.77501	0.00387597	0.0378863	0.807	1948	tags=34%, list=15%, signal=40%
GRAHAM_CML_QUIESCENT_VS_CML_DIVIDING_UP	22	0.647104	1.86538	0.00403226	0.0216953	0.559	1806	tags=50%, list=14%, signal=58%
GRAHAM_NORMAL_QUIESCENT_VS_NORMAL_DIVIDING_UP	60	0.424606	1.74568	0.00934579	0.0451669	0.866	2064	tags=40%, list=15%, signal=47%
GREGORY_SYNTHETIC_LETHAL_WITH_IMATINIB	117	0.384759	1.80473	0	0.0322583	0.721	1902	tags=26%, list=14%, signal=31%
GROSS_ELK3_TARGETS_DN	27	0.598171	2.00631	0.00195695	0.0082994	0.209	485	tags=26%, list=4%, signal=27%
GROSS_HYPOXIA_VIA_ELK3_AND_HIF1A_UP	109	0.409125	1.80849	0.00385356	0.0318132	0.711	1690	tags=25%, list=13%, signal=28%
GROSS_HYPOXIA_VIA_ELK3_DN	130	0.476304	2.02127	0.00194175	0.0080611	0.184	1964	tags=36%, list=15%, signal=42%
GROSS_HYPOXIA_VIA_HIF1A_DN	83	0.472128	2.04578	0	0.00706702	0.148	707	tags=18%, list=5%, signal=19%
HAHTOLA_SEZARY_SYNDROM_DN	39	0.620942	2.01444	0.00957854	0.00840001	0.195	2136	tags=49%, list=16%, signal=58%
HARRIS_HYPOXIA	77	0.500416	2.00942	0.00194932	0.0086372	0.205	907	tags=22%, list=7%, signal=24%
HE_PTEN_TARGETS_UP	16	0.601437	1.89322	0.00196078	0.0186167	0.489	1475	tags=38%, list=11%, signal=42%
HELLEBREKERS_SILENCED_DURING_TUMOR_ANGIOGENESIS	71	0.453734	1.81636	0	0.030156	0.685	726	tags=15%, list=5%, signal=16%
HELLER_HDAC_TARGETS_DN	251	0.368626	1.63351	0.00199203	0.0826424	0.983	2258	tags=37%, list=17%, signal=44%
HERNANDEZ_ABERRANT_MITOSIS_BY_DOCETACEL_4NM_UP	19	0.622878	1.91102	0	0.0167984	0.446	1017	tags=26%, list=8%, signal=28%
HERNANDEZ_MITOTIC_ARREST_BY_DOCETAXEL_2_UP	54	0.408071	1.65209	0.00775194	0.0755225	0.973	1627	tags=30%, list=12%, signal=34%
HESS_TARGETS_OF_HOXA9_AND_MEIS1_DN	68	0.530332	1.88019	0.00402414	0.0201832	0.521	764	tags=35%, list=6%, signal=37%
HINATA_NFKB_TARGETS_FIBROBLAST_UP	82	0.650217	2.45805	0	0	0	622	tags=26%, list=5%, signal=27%
HINATA_NFKB_TARGETS_KERATINOCYTE_UP	89	0.64149	2.34719	0	0	0	1462	tags=39%, list=11%, signal=44%
HIRSCH_CELLULAR_TRANSFORMATION_SIGNATURE_UP	215	0.458164	1.85064	0.00398406	0.0248045	0.605	1008	tags=29%, list=8%, signal=31%
HOFFMANN_LARGE_TO_SMALL_PRE_BII_LYMPHOCYTE_DN	59	0.445188	1.71445	0.00965251	0.054688	0.916	2861	tags=42%, list=21%, signal=54%
HOFFMANN_PRE_BI_TO_LARGE_PRE_BII_LYMPHOCYTE_DN	62	0.503049	1.796	0.00197628	0.0340923	0.75	3198	tags=47%, list=24%, signal=61%
HOFMANN_MYELODYSPLASTIC_SYNDROM_LOW_RISK_UP	21	0.700144	2.1247	0	0.00444029	0.059	1584	tags=38%, list=12%, signal=43%
HORIUCHI_WTAP_TARGETS_UP	224	0.330261	1.67887	0	0.0674274	0.953	1351	tags=20%, list=10%, signal=22%
HORTON_SREBF_TARGETS	22	0.596174	1.83522	0.00607287	0.0278814	0.642	3299	tags=55%, list=25%, signal=72%
HOSHIDA_LIVER_CANCER_SURVIVAL_UP	68	0.445573	1.82212	0	0.0296355	0.672	1294	tags=21%, list=10%, signal=23%
HUANG_DASATINIB_RESISTANCE_UP	68	0.33966	1.55424	0.00574713	0.117635	0.999	2114	tags=25%, list=16%, signal=30%
HUANG_FOXA2_TARGETS_DN	36	0.515843	1.84044	0.00184843	0.0268324	0.624	475	tags=17%, list=4%, signal=17%
HUMMERICH_SKIN_CANCER_PROGRESSION_UP	79	0.417695	1.86594	0.00392157	0.0216928	0.558	764	tags=22%, list=6%, signal=23%
ICHIBA_GRAFT_VERSUS_HOST_DISEASE_35D_UP	108	0.424281	1.62553	0.00817996	0.0862871	0.984	951	tags=30%, list=7%, signal=32%
IKEDA_MIR1_TARGETS_UP	45	0.461881	1.66244	0.00796813	0.0719328	0.964	1501	tags=29%, list=11%, signal=32%
JACKSON_DNMT1_TARGETS_UP	73	0.497524	1.94354	0	0.0136853	0.362	1355	tags=29%, list=10%, signal=32%
JIANG_HYPOXIA_NORMAL	249	0.440928	1.8872	0	0.0191416	0.505	1618	tags=30%, list=12%, signal=33%
JUBAN_TARGETS_OF_SPI1_AND_FLI1_DN	65	0.575071	1.93819	0	0.0139039	0.374	1884	tags=42%, list=14%, signal=48%
KANG_AR_TARGETS_DN	18	0.530973	1.67923	0.00566038	0.0674781	0.953	1475	tags=28%, list=11%, signal=31%
KANG_CISPLATIN_RESISTANCE_UP	15	0.719156	2.05917	0	0.00668614	0.136	386	tags=27%, list=3%, signal=27%
KEGG_ADIPOCYTOKINE_SIGNALING_PATHWAY	62	0.535017	2.07492	0	0.00609135	0.123	1059	tags=24%, list=8%, signal=26%
KEGG_CYTOKINE_CYTOKINE_RECEPTOR_INTERACTION	228	0.426332	1.64523	0.00383877	0.0781515	0.976	2055	tags=25%, list=15%, signal=29%
KEGG_HEMATOPOIETIC_CELL_LINEAGE	83	0.424716	1.90915	0	0.0166319	0.447	1334	tags=25%, list=10%, signal=28%
KEGG_INTESTINAL_IMMUNE_NETWORK_FOR_IGA_PRODUCTION	41	0.442786	1.63586	0.00922509	0.0821121	0.981	2497	tags=32%, list=19%, signal=39%
KEGG_NOD_LIKE_RECEPTOR_SIGNALING_PATHWAY	48	0.610594	2.00341	0	0.00809188	0.214	974	tags=38%, list=7%, signal=40%
KEGG_PRIMARY_IMMUNODEFICIENCY	34	0.580332	1.96748	0	0.0108674	0.297	1985	tags=47%, list=15%, signal=55%
KEGG_SMALL_CELL_LUNG_CANCER	82	0.391982	1.72472	0.00760456	0.0508902	0.896	1475	tags=23%, list=11%, signal=26%
KEGG_TOLL_LIKE_RECEPTOR_SIGNALING_PATHWAY	95	0.471451	1.89353	0.00392157	0.018684	0.489	1355	tags=33%, list=10%, signal=36%
KEGG_UBIQUITIN_MEDIATED_PROTEOLYSIS	108	0.415242	1.61329	0.00201207	0.091521	0.99	1865	tags=29%, list=14%, signal=33%
KERLEY_RESPONSE_TO_CISPLATIN_UP	40	0.483059	1.86887	0.00190114	0.0213859	0.552	2197	tags=25%, list=16%, signal=30%
KHETCHOUMIAN_TRIM24_TARGETS_UP	45	0.543989	1.99849	0.00196464	0.00832126	0.224	360	tags=16%, list=3%, signal=16%
KIM_LRRC3B_TARGETS	28	0.68956	1.8922	0	0.0185755	0.491	1949	tags=50%, list=15%, signal=58%
KIM_PTEN_TARGETS_UP	16	0.646006	1.90163	0.00194175	0.0173727	0.466	843	tags=25%, list=6%, signal=27%
KIM_WT1_TARGETS_12HR_DN	181	0.377635	1.78245	0	0.0364744	0.792	2111	tags=28%, list=16%, signal=33%
KIM_WT1_TARGETS_8HR_UP	154	0.434592	1.89897	0.0038835	0.017771	0.473	1335	tags=25%, list=10%, signal=28%
KIM_WT1_TARGETS_UP	185	0.433602	1.93597	0	0.0138498	0.381	1487	tags=23%, list=11%, signal=26%
KOBAYASHI_EGFR_SIGNALING_6HR_DN	17	0.778124	1.97846	0	0.0100266	0.268	1409	tags=41%, list=11%, signal=46%
KOBAYASHI_RESPONSE_TO_ROMIDEPSIN	16	0.530152	1.77975	0.00377358	0.0368879	0.792	1134	tags=25%, list=9%, signal=27%
KOKKINAKIS_METHIONINE_DEPRIVATION_48HR_UP	122	0.456324	2.09036	0	0.00506228	0.103	1701	tags=27%, list=13%, signal=31%
KOKKINAKIS_METHIONINE_DEPRIVATION_96HR_UP	114	0.393577	1.91404	0	0.0164987	0.443	1225	tags=19%, list=9%, signal=21%
KRIEG_HYPOXIA_NOT_VIA_KDM3A	500	0.31779	1.64766	0.00186916	0.0768016	0.974	1525	tags=19%, list=11%, signal=20%
KRIEG_HYPOXIA_VIA_KDM3A	44	0.63249	2.12231	0	0.00450591	0.062	2016	tags=39%, list=15%, signal=45%
KRIGE_AMINO_ACID_DEPRIVATION	27	0.564347	1.83237	0.00197628	0.0282367	0.646	2419	tags=52%, list=18%, signal=63%
KUNINGER_IGF1_VS_PDGFB_TARGETS_DN	31	0.567973	2.01073	0	0.00859866	0.201	785	tags=19%, list=6%, signal=21%
KUROZUMI_RESPONSE_TO_ONCOCYTIC_VIRUS	38	0.633769	1.96367	0.00408998	0.0111941	0.31	2055	tags=55%, list=15%, signal=65%
KUROZUMI_RESPONSE_TO_ONCOCYTIC_VIRUS_AND_CYCLIC_RGD	17	0.645542	1.81397	0	0.0306485	0.696	2288	tags=41%, list=17%, signal=50%
KYNG_DNA_DAMAGE_DN	175	0.316543	1.53348	0.00956023	0.127812	1	2031	tags=26%, list=15%, signal=30%
KYNG_ENVIRONMENTAL_STRESS_RESPONSE_NOT_BY_GAMMA_IN_OLD	27	0.461171	1.80466	0.00363636	0.0321103	0.722	1933	tags=33%, list=15%, signal=39%
KYNG_ENVIRONMENTAL_STRESS_RESPONSE_NOT_BY_GAMMA_IN_WS	27	0.532096	2.00561	0	0.00829509	0.212	1765	tags=33%, list=13%, signal=38%
LABBE_TARGETS_OF_TGFB1_AND_WNT3A_DN	95	0.472272	1.91629	0	0.0163676	0.435	2489	tags=32%, list=19%, signal=39%
LANDIS_BREAST_CANCER_PROGRESSION_UP	38	0.504522	1.92256	0	0.0158472	0.417	764	tags=26%, list=6%, signal=28%
LANDIS_ERBB2_BREAST_TUMORS_324_UP	116	0.36454	1.85516	0	0.0242882	0.593	961	tags=20%, list=7%, signal=21%
LEE_CALORIE_RESTRICTION_NEOCORTEX_UP	74	0.42058	1.84034	0	0.0267057	0.625	1392	tags=19%, list=10%, signal=21%
LEE_LIVER_CANCER_HEPATOBLAST	15	0.659157	1.89479	0.00197239	0.018458	0.485	320	tags=20%, list=2%, signal=20%
LI_INDUCED_T_TO_NATURAL_KILLER_UP	219	0.387941	1.66144	0	0.0723101	0.966	1499	tags=26%, list=11%, signal=29%
LI_PROSTATE_CANCER_EPIGENETIC	28	0.571218	2.01699	0	0.00822005	0.191	1172	tags=21%, list=9%, signal=23%
LINDGREN_BLADDER_CANCER_CLUSTER_2B	325	0.306779	1.66668	0.0018018	0.0712028	0.963	1246	tags=19%, list=9%, signal=21%
LINDSTEDT_DENDRITIC_CELL_MATURATION_A	63	0.750012	2.10525	0	0.0050438	0.084	1498	tags=56%, list=11%, signal=62%
LINDSTEDT_DENDRITIC_CELL_MATURATION_B	50	0.766863	1.9752	0	0.0101765	0.274	1732	tags=72%, list=13%, signal=82%
LIU_TARGETS_OF_VMYB_VS_CMYB_DN	33	0.470547	1.80514	0.00184843	0.0323518	0.721	953	tags=27%, list=7%, signal=29%
LU_IL4_SIGNALING	75	0.410821	1.68342	0.00414079	0.0667975	0.949	903	tags=28%, list=7%, signal=30%
LU_TUMOR_ANGIOGENESIS_UP	22	0.596142	1.96705	0	0.0107901	0.299	755	tags=32%, list=6%, signal=34%
MANALO_HYPOXIA_UP	186	0.338742	1.61891	0	0.0889928	0.988	1148	tags=15%, list=9%, signal=16%
MARTINEZ_RB1_AND_TP53_TARGETS_UP	473	0.285558	1.57952	0.00363636	0.107361	0.998	1174	tags=15%, list=9%, signal=16%
MARTINEZ_TP53_TARGETS_UP	468	0.278948	1.5769	0.00542496	0.108435	0.998	1174	tags=15%, list=9%, signal=15%
MARTORIATI_MDM4_TARGETS_FETAL_LIVER_UP	143	0.360639	1.76177	0.00369686	0.0403982	0.828	969	tags=16%, list=7%, signal=17%
MARZEC_IL2_SIGNALING_UP	102	0.535362	2.03092	0.00189753	0.00780614	0.172	2102	tags=42%, list=16%, signal=50%
MASSARWEH_TAMOXIFEN_RESISTANCE_UP	385	0.304354	1.67371	0	0.0686835	0.958	1933	tags=23%, list=15%, signal=27%
MATTHEWS_AP1_TARGETS	15	0.607498	1.91708	0	0.0163828	0.435	360	tags=20%, list=3%, signal=21%
MATTIOLI_MULTIPLE_MYELOMA_WITH_14Q32_TRANSLOCATIONS	35	0.463793	1.65603	0.0039604	0.0740854	0.97	1278	tags=26%, list=10%, signal=28%
MCBRYAN_PUBERTAL_TGFB1_TARGETS_UP	154	0.358482	1.72731	0.00383142	0.05004	0.891	2441	tags=31%, list=18%, signal=37%
MCCLUNG_COCAIN_REWARD_4WK	64	0.390058	1.72955	0.00551471	0.0500345	0.886	2638	tags=31%, list=20%, signal=39%
MCLACHLAN_DENTAL_CARIES_DN	224	0.437197	2.00712	0	0.00839832	0.209	951	tags=28%, list=7%, signal=29%
MCLACHLAN_DENTAL_CARIES_UP	225	0.444928	1.87227	0	0.0207973	0.544	852	tags=28%, list=6%, signal=30%
MOOTHA_GLUCONEOGENESIS	32	0.572769	1.8496	0.0039604	0.0249764	0.606	3516	tags=56%, list=26%, signal=76%
MORI_PRE_BI_LYMPHOCYTE_UP	67	0.420174	1.72197	0.00380952	0.0518943	0.901	1147	tags=19%, list=9%, signal=21%
MORI_SMALL_PRE_BII_LYMPHOCYTE_DN	65	0.505951	1.6206	0.00414938	0.0886816	0.985	1995	tags=35%, list=15%, signal=41%
MUELLER_COMMON_TARGETS_OF_AML_FUSIONS_DN	24	0.616894	1.93021	0.0038835	0.0146212	0.396	2099	tags=42%, list=16%, signal=49%
MULLIGHAN_MLL_SIGNATURE_2_DN	247	0.336621	1.65435	0.0038835	0.0746813	0.97	2406	tags=26%, list=18%, signal=31%
NADLER_OBESITY_UP	54	0.48152	1.63969	0.004	0.0805509	0.977	700	tags=20%, list=5%, signal=21%
NAKAMURA_METASTASIS_MODEL_DN	30	0.549864	1.99716	0	0.00825267	0.225	570	tags=17%, list=4%, signal=17%
NELSON_RESPONSE_TO_ANDROGEN_UP	77	0.424967	1.99268	0	0.00868307	0.234	1471	tags=27%, list=11%, signal=30%
NGUYEN_NOTCH1_TARGETS_DN	79	0.457072	1.97003	0	0.0106296	0.287	1216	tags=28%, list=9%, signal=30%
NGUYEN_NOTCH1_TARGETS_UP	28	0.449263	1.78076	0.00372439	0.0369284	0.792	554	tags=14%, list=4%, signal=15%
NIKOLSKY_BREAST_CANCER_8Q12_Q22_AMPLICON	86	0.420364	1.82945	0	0.0282498	0.652	2082	tags=27%, list=16%, signal=31%
NIKOLSKY_OVERCONNECTED_IN_BREAST_CANCER	18	0.575452	1.82131	0.00399202	0.0295241	0.676	1656	tags=33%, list=12%, signal=38%
NUNODA_RESPONSE_TO_DASATINIB_IMATINIB_UP	28	0.480635	1.81237	0.00178891	0.0309171	0.697	675	tags=18%, list=5%, signal=19%
ODONNELL_TFRC_TARGETS_UP	277	0.309253	1.55543	0.00546448	0.117525	0.999	1307	tags=17%, list=10%, signal=18%
OKUMURA_INFLAMMATORY_RESPONSE_LPS	160	0.470646	2.02964	0	0.0075921	0.173	1963	tags=31%, list=15%, signal=36%
ONDER_CDH1_SIGNALING_VIA_CTNNB1	70	0.460868	1.7674	0	0.0391157	0.815	907	tags=20%, list=7%, signal=21%
ONDER_CDH1_TARGETS_1_DN	145	0.431297	1.97602	0	0.0101925	0.273	1846	tags=31%, list=14%, signal=36%
ONDER_CDH1_TARGETS_2_DN	420	0.388277	1.68391	0	0.0669686	0.948	1238	tags=17%, list=9%, signal=19%
ONO_AML1_TARGETS_DN	32	0.596548	2.00414	0.00196078	0.00811917	0.212	1063	tags=38%, list=8%, signal=41%
ONO_FOXP3_TARGETS_DN	34	0.638509	2.01409	0.00579151	0.00831332	0.196	1166	tags=44%, list=9%, signal=48%
OSADA_ASCL1_TARGETS_DN	21	0.549287	1.79816	0.00383877	0.0339184	0.742	826	tags=19%, list=6%, signal=20%
OSWALD_HEMATOPOIETIC_STEM_CELL_IN_COLLAGEN_GEL_UP	209	0.48782	2.22842	0	0.00229069	0.014	1594	tags=30%, list=12%, signal=34%
OXFORD_RALA_OR_RALB_TARGETS_UP	42	0.44469	1.73603	0.00773694	0.0476731	0.876	738	tags=17%, list=6%, signal=18%
PACHER_TARGETS_OF_IGF1_AND_IGF2_UP	29	0.482968	1.8065	0	0.0320593	0.718	1446	tags=28%, list=11%, signal=31%
PAL_PRMT5_TARGETS_DN	25	0.597789	1.97303	0	0.0102919	0.276	771	tags=24%, list=6%, signal=25%
PASQUALUCCI_LYMPHOMA_BY_GC_STAGE_UP	205	0.42984	2.17966	0	0.00350986	0.035	1099	tags=22%, list=8%, signal=24%
PEDERSEN_METASTASIS_BY_ERBB2_ISOFORM_1	37	0.550199	1.79052	0	0.0348485	0.767	785	tags=22%, list=6%, signal=23%
PEDERSEN_METASTASIS_BY_ERBB2_ISOFORM_7	291	0.298916	1.54018	0.00175439	0.125836	1	1816	tags=19%, list=14%, signal=22%
PENG_GLUCOSE_DEPRIVATION_DN	145	0.342641	1.48996	0.00787402	0.150025	1	2330	tags=32%, list=17%, signal=39%
PETROVA_ENDOTHELIUM_LYMPHATIC_VS_BLOOD_DN	153	0.366945	1.6717	0	0.0692618	0.961	819	tags=14%, list=6%, signal=15%
PHONG_TNF_RESPONSE_NOT_VIA_P38	306	0.474993	2.11107	0	0.00486146	0.075	1414	tags=27%, list=11%, signal=30%
PHONG_TNF_RESPONSE_VIA_P38_PARTIAL	149	0.507301	2.1689	0	0.00338491	0.038	1049	tags=28%, list=8%, signal=30%
PHONG_TNF_TARGETS_UP	59	0.684572	2.09321	0.00397614	0.00528421	0.101	826	tags=39%, list=6%, signal=41%
PID_AVB3_OPN_PATHWAY	30	0.563178	1.68523	0.00811359	0.0668229	0.948	745	tags=27%, list=6%, signal=28%
PID_CD40_PATHWAY	29	0.664278	1.92189	0.00806452	0.0157482	0.418	1355	tags=52%, list=10%, signal=57%
PID_GLYPICAN_1PATHWAY	25	0.475163	1.69435	0	0.0630294	0.942	1234	tags=24%, list=9%, signal=26%
PID_IL1PATHWAY	30	0.727016	1.83063	0	0.0282172	0.649	973	tags=53%, list=7%, signal=57%
PID_IL23PATHWAY	34	0.665642	2.05868	0	0.00654237	0.136	1963	tags=47%, list=15%, signal=55%
PID_LYSOPHOSPHOLIPID_PATHWAY	57	0.462255	1.82159	0.00395257	0.0296139	0.674	735	tags=14%, list=6%, signal=15%
PID_NFKAPPABCANONICALPATHWAY	21	0.797421	1.8308	0.00204082	0.0283622	0.649	1422	tags=67%, list=11%, signal=75%
PID_P53DOWNSTREAMPATHWAY	116	0.407986	1.77394	0.00387597	0.0373509	0.808	1898	tags=27%, list=14%, signal=31%
PID_P75NTRPATHWAY	62	0.538662	1.90955	0.00208333	0.0167203	0.447	1343	tags=34%, list=10%, signal=37%
PID_SYNDECAN_3_PATHWAY	15	0.714425	2.14149	0	0.00482132	0.053	755	tags=27%, list=6%, signal=28%
PLASARI_TGFB1_TARGETS_1HR_UP	28	0.696739	2.30039	0	0.00109133	0.004	823	tags=29%, list=6%, signal=30%
POOLA_INVASIVE_BREAST_CANCER_UP	255	0.357501	1.79231	0	0.0347948	0.761	1500	tags=24%, list=11%, signal=26%
QI_PLASMACYTOMA_DN	84	0.401772	1.69552	0.00390625	0.0625851	0.94	2102	tags=27%, list=16%, signal=32%
RAMASWAMY_METASTASIS_UP	52	0.422838	1.74152	0.0077821	0.0465027	0.869	2189	tags=38%, list=16%, signal=46%
RAO_BOUND_BY_SALL4_ISOFORM_B	360	0.286899	1.56578	0.00186567	0.112319	0.998	1538	tags=17%, list=12%, signal=19%
RASHI_RESPONSE_TO_IONIZING_RADIATION_2	104	0.593861	2.2017	0	0.0036858	0.028	1734	tags=40%, list=13%, signal=46%
REACTOME_AMINO_ACID_TRANSPORT_ACROSS_THE_PLASMA_MEMBRANE	25	0.553202	1.85186	0.00572519	0.0247876	0.599	1272	tags=24%, list=10%, signal=26%
REACTOME_ASPARAGINE_N_LINKED_GLYCOSYLATION	63	0.447698	1.61092	0.008	0.0921233	0.991	2912	tags=46%, list=22%, signal=59%
REACTOME_CELL_DEATH_SIGNALLING_VIA_NRAGE_NRIF_AND_NADE	50	0.399688	1.6941	0	0.0627084	0.942	1041	tags=18%, list=8%, signal=19%
REACTOME_CHEMOKINE_RECEPTORS_BIND_CHEMOKINES	46	0.612918	2.09263	0	0.00512408	0.101	2055	tags=41%, list=15%, signal=49%
REACTOME_P75_NTR_RECEPTOR_MEDIATED_SIGNALLING	70	0.497732	2.05698	0	0.00640721	0.136	1121	tags=27%, list=8%, signal=29%
REACTOME_TRIGLYCERIDE_BIOSYNTHESIS	25	0.448694	1.72928	0.00582524	0.0499631	0.888	1706	tags=28%, list=13%, signal=32%
REACTOME_TRNA_AMINOACYLATION	29	0.690736	1.63876	0.006	0.0805022	0.977	2020	tags=48%, list=15%, signal=57%
RICKMAN_TUMOR_DIFFERENTIATED_MODERATELY_VS_POORLY_UP	88	0.382842	1.78383	0	0.0363728	0.788	973	tags=19%, list=7%, signal=21%
RICKMAN_TUMOR_DIFFERENTIATED_WELL_VS_MODERATELY_DN	82	0.397829	1.63609	0.00772201	0.0821883	0.981	1400	tags=20%, list=11%, signal=22%
RICKMAN_TUMOR_DIFFERENTIATED_WELL_VS_POORLY_DN	253	0.367661	1.90263	0	0.0173137	0.464	904	tags=18%, list=7%, signal=19%
ROSS_ACUTE_MYELOID_LEUKEMIA_CBF	70	0.332387	1.55898	0.00361664	0.115887	0.999	918	tags=20%, list=7%, signal=21%
ROZANOV_MMP14_TARGETS_UP	189	0.321594	1.57865	0.00183824	0.107642	0.998	1177	tags=15%, list=9%, signal=16%
RUTELLA_RESPONSE_TO_CSF2RB_AND_IL4_UP	306	0.473773	1.68415	0.0020202	0.0670496	0.948	3092	tags=49%, list=23%, signal=62%
RUTELLA_RESPONSE_TO_HGF_VS_CSF2RB_AND_IL4_DN	219	0.37939	1.59458	0.00200401	0.0986046	0.995	1416	tags=26%, list=11%, signal=29%
SAGIV_CD24_TARGETS_DN	46	0.485706	1.78399	0.00383877	0.0365024	0.788	586	tags=15%, list=4%, signal=16%
SAMOLS_TARGETS_OF_KHSV_MIRNAS_DN	46	0.444225	1.78004	0	0.0369701	0.792	581	tags=17%, list=4%, signal=18%
SANA_TNF_SIGNALING_UP	71	0.624755	2.03362	0	0.00778399	0.169	1338	tags=39%, list=10%, signal=44%
SANSOM_APC_TARGETS_UP	92	0.327606	1.49486	0.00374532	0.147293	1	2518	tags=29%, list=19%, signal=36%
SASSON_RESPONSE_TO_GONADOTROPHINS_UP	82	0.379531	1.71694	0.00194175	0.0537723	0.913	957	tags=20%, list=7%, signal=21%
SCHURINGA_STAT5A_TARGETS_DN	15	0.676986	2.01312	0.00201207	0.00840248	0.198	456	tags=33%, list=3%, signal=34%
SEITZ_NEOPLASTIC_TRANSFORMATION_BY_8P_DELETION_DN	27	0.559803	1.87949	0	0.0201715	0.523	771	tags=22%, list=6%, signal=24%
SEKI_INFLAMMATORY_RESPONSE_LPS_UP	63	0.730993	2.19389	0.0019685	0.00360079	0.032	878	tags=44%, list=7%, signal=47%
SEMENZA_HIF1_TARGETS	33	0.615794	1.96342	0.00580271	0.0111685	0.311	812	tags=24%, list=6%, signal=26%
SENESE_HDAC1_AND_HDAC2_TARGETS_UP	179	0.403476	1.95398	0	0.0124603	0.333	1156	tags=21%, list=9%, signal=23%
SENESE_HDAC1_TARGETS_UP	341	0.47386	2.12483	0	0.00465174	0.059	1409	tags=27%, list=11%, signal=29%
SENESE_HDAC2_TARGETS_UP	92	0.512657	2.00744	0	0.00852028	0.209	1475	tags=30%, list=11%, signal=34%
SENESE_HDAC3_TARGETS_UP	389	0.374185	1.96601	0	0.0108693	0.302	1643	tags=23%, list=12%, signal=25%
SESTO_RESPONSE_TO_UV_C0	98	0.563848	1.72813	0	0.0501017	0.889	1386	tags=38%, list=10%, signal=42%
SESTO_RESPONSE_TO_UV_C1	60	0.530761	1.81947	0.00200401	0.0299443	0.68	1508	tags=30%, list=11%, signal=34%
SHAFFER_IRF4_MULTIPLE_MYELOMA_PROGRAM	33	0.550287	1.86864	0.0059761	0.0213045	0.553	1128	tags=30%, list=8%, signal=33%
SHAFFER_IRF4_TARGETS_IN_ACTIVATED_DENDRITIC_CELL	61	0.605236	2.13082	0.00195312	0.00478204	0.057	2309	tags=39%, list=17%, signal=47%
SHAFFER_IRF4_TARGETS_IN_PLASMA_CELL_VS_MATURE_B_LYMPHOCYTE	63	0.511619	1.87409	0.00203666	0.0207789	0.539	1753	tags=41%, list=13%, signal=47%
SHEDDEN_LUNG_CANCER_GOOD_SURVIVAL_A4	170	0.328352	1.60829	0.00177936	0.0933901	0.991	1250	tags=16%, list=9%, signal=18%
SHIN_B_CELL_LYMPHOMA_CLUSTER_8	34	0.497003	1.79586	0.00588235	0.0339707	0.751	2217	tags=41%, list=17%, signal=49%
SMIRNOV_RESPONSE_TO_IR_2HR_UP	44	0.461661	1.77443	0.0078125	0.0375204	0.808	1164	tags=20%, list=9%, signal=22%
SPIRA_SMOKERS_LUNG_CANCER_UP	35	0.571946	1.90852	0.00201207	0.0165825	0.448	1951	tags=51%, list=15%, signal=60%
ST_GAQ_PATHWAY	27	0.534812	1.8161	0.00588235	0.0300401	0.685	974	tags=26%, list=7%, signal=28%
STREICHER_LSM1_TARGETS_DN	16	0.621182	1.67506	0.00776699	0.0687341	0.957	124	tags=13%, list=1%, signal=13%
SUH_COEXPRESSED_WITH_ID1_AND_ID2_UP	15	0.625351	1.79197	0.00618557	0.034551	0.761	375	tags=40%, list=3%, signal=41%
SWEET_LUNG_CANCER_KRAS_UP	407	0.386784	1.66297	0.00199601	0.0718483	0.964	1364	tags=23%, list=10%, signal=24%
TAVOR_CEBPA_TARGETS_UP	46	0.529335	1.90128	0	0.0173418	0.47	852	tags=39%, list=6%, signal=42%
THEILGAARD_NEUTROPHIL_AT_SKIN_WOUND_UP	69	0.818381	2.13184	0	0.00491699	0.056	1412	tags=71%, list=11%, signal=79%
TIAN_TNF_SIGNALING_VIA_NFKB	28	0.783091	2.00805	0.0020284	0.00859152	0.208	653	tags=50%, list=5%, signal=52%
TIEN_INTESTINE_PROBIOTICS_24HR_DN	190	0.554577	1.79812	0	0.0337529	0.742	2262	tags=54%, list=17%, signal=64%
TONKS_TARGETS_OF_RUNX1_RUNX1T1_FUSION_ERYTHROCYTE_UP	146	0.492793	1.85167	0.00808081	0.0246637	0.599	2992	tags=49%, list=22%, signal=62%
TRACEY_RESISTANCE_TO_IFNA2_DN	27	0.59403	1.68336	0.00828157	0.0666048	0.949	3002	tags=67%, list=23%, signal=86%
TSAI_RESPONSE_TO_IONIZING_RADIATION	136	0.44273	1.93776	0	0.0138705	0.377	1498	tags=29%, list=11%, signal=33%
UEDA_CENTRAL_CLOCK	72	0.399007	1.72793	0.00389864	0.0500093	0.889	2067	tags=33%, list=16%, signal=39%
VALK_AML_CLUSTER_1	25	0.485766	1.73045	0.00560748	0.0498945	0.886	1753	tags=36%, list=13%, signal=41%
VANTVEER_BREAST_CANCER_ESR1_DN	197	0.440976	2.00005	0	0.00823161	0.219	1446	tags=26%, list=11%, signal=29%
VILIMAS_NOTCH1_TARGETS_UP	47	0.702491	2.03976	0.00194553	0.00757531	0.162	2007	tags=62%, list=15%, signal=72%
WANG_ESOPHAGUS_CANCER_VS_NORMAL_UP	105	0.406031	1.84583	0	0.0255249	0.613	1674	tags=25%, list=13%, signal=28%
WANG_IMMORTALIZED_BY_HOXA9_AND_MEIS1_UP	25	0.633913	2.07623	0	0.00611317	0.12	1753	tags=44%, list=13%, signal=51%
WANG_TNF_TARGETS	23	0.598692	1.87308	0	0.0208706	0.54	1079	tags=22%, list=8%, signal=24%
WATANABE_RECTAL_CANCER_RADIOTHERAPY_RESPONSIVE_DN	85	0.400793	1.50593	0.00994036	0.141883	1	1979	tags=33%, list=15%, signal=38%
WEI_MIR34A_TARGETS	107	0.306275	1.50216	0.00938086	0.14298	1	2550	tags=28%, list=19%, signal=34%
WEIGEL_OXIDATIVE_STRESS_BY_HNE_AND_H2O2	39	0.425657	1.70526	0.00790514	0.0585938	0.931	1080	tags=21%, list=8%, signal=22%
WEINMANN_ADAPTATION_TO_HYPOXIA_DN	39	0.583681	1.9791	0.00190476	0.0101283	0.268	1137	tags=28%, list=9%, signal=31%
WIERENGA_STAT5A_TARGETS_GROUP1	90	0.43717	1.80327	0	0.0323453	0.726	2100	tags=28%, list=16%, signal=33%
WIERENGA_STAT5A_TARGETS_GROUP2	46	0.58226	2.04909	0	0.00679393	0.142	1462	tags=43%, list=11%, signal=49%
WIERENGA_STAT5A_TARGETS_UP	151	0.485333	2.0712	0	0.00633862	0.127	2100	tags=35%, list=16%, signal=41%
WINTER_HYPOXIA_METAGENE	211	0.471797	2.23983	0	0.00214959	0.011	812	tags=20%, list=6%, signal=21%
WORSCHECH_TUMOR_EVASION_AND_TOLEROGENICITY_UP	27	0.609272	1.9273	0.0019685	0.0148535	0.403	1949	tags=41%, list=15%, signal=48%
WUNDER_INFLAMMATORY_RESPONSE_AND_CHOLESTEROL_UP	45	0.622717	2.10507	0	0.00486988	0.084	737	tags=33%, list=6%, signal=35%
XU_HGF_SIGNALING_NOT_VIA_AKT1_48HR_UP	34	0.569894	1.9076	0.00790514	0.0165975	0.45	819	tags=26%, list=6%, signal=28%
XU_HGF_SIGNALING_NOT_VIA_AKT1_6HR	24	0.687504	2.19239	0.00204918	0.00332381	0.032	253	tags=29%, list=2%, signal=30%
YAGI_AML_WITH_T_8_21_TRANSLOCATION	327	0.284917	1.44438	0.00775194	0.178284	1	1901	tags=24%, list=14%, signal=27%
YAN_ESCAPE_FROM_ANOIKIS	22	0.68783	1.84732	0.00203666	0.0253922	0.611	2644	tags=55%, list=20%, signal=68%
YANG_BREAST_CANCER_ESR1_LASER_DN	45	0.583388	1.9434	0	0.0135644	0.363	1951	tags=44%, list=15%, signal=52%
YIH_RESPONSE_TO_ARSENITE_C4	18	0.730133	2.10952	0	0.00488807	0.08	1311	tags=44%, list=10%, signal=49%
YOSHIMURA_MAPK8_TARGETS_DN	312	0.34343	1.56454	0.00788955	0.112863	0.999	2133	tags=27%, list=16%, signal=31%
ZHAN_MULTIPLE_MYELOMA_MF_UP	35	0.462798	1.7924	0	0.0349376	0.761	395	tags=17%, list=3%, signal=18%
ZHANG_ANTIVIRAL_RESPONSE_TO_RIBAVIRIN_DN	47	0.511047	1.876	0	0.020645	0.53	2117	tags=40%, list=16%, signal=48%
ZHANG_RESPONSE_TO_IKK_INHIBITOR_AND_TNF_UP	165	0.670476	2.19999	0	0.00360025	0.031	1734	tags=52%, list=13%, signal=58%
ZHENG_FOXP3_TARGETS_UP	20	0.749087	2.00512	0.00191939	0.0081895	0.212	683	tags=45%, list=5%, signal=47%
ZHOU_INFLAMMATORY_RESPONSE_FIMA_UP	340	0.413478	1.61862	0.00189753	0.0889545	0.988	1803	tags=21%, list=14%, signal=23%
ZHOU_INFLAMMATORY_RESPONSE_LIVE_UP	318	0.479415	1.94586	0	0.0134814	0.357	1289	tags=22%, list=10%, signal=24%
ZHOU_INFLAMMATORY_RESPONSE_LPS_UP	278	0.426021	1.64406	0.00188679	0.0783377	0.976	1327	tags=18%, list=10%, signal=20%
ZHU_CMV_24_HR_UP	81	0.569271	1.79757	0.00618557	0.0336451	0.743	1858	tags=38%, list=14%, signal=44%
ZHU_CMV_8_HR_DN	48	0.458238	1.75122	0.00382409	0.0435565	0.849	1412	tags=25%, list=11%, signal=28%
ZHU_CMV_ALL_UP	106	0.57495	1.92037	0.002	0.0159321	0.426	1862	tags=42%, list=14%, signal=48%
ZHU_SKIL_TARGETS_UP	19	0.620977	2.03573	0	0.0077126	0.166	616	tags=26%, list=5%, signal=28%
ZUCCHI_METASTASIS_DN	39	0.521563	1.83242	0.00398406	0.0283969	0.646	464	tags=21%, list=3%, signal=21%
ZWANG_CLASS_2_TRANSIENTLY_INDUCED_BY_EGF	37	0.474499	1.73708	0	0.0479147	0.876	3119	tags=46%, list=23%, signal=60%
ZWANG_CLASS_3_TRANSIENTLY_INDUCED_BY_EGF	163	0.531015	2.06838	0.00782779	0.00639213	0.128	1501	tags=36%, list=11%, signal=40%

## Sheet: Table S3
NAME	SIZE	ES	NES	NOM p-val	FDR q-val	FWER p-val	RANK AT MAX	LEADING EDGE
ALCALAY_AML_BY_NPM1_LOCALIZATION_UP	126	0.328424	1.48707	0.00883392	0.151415	1	3045	tags=32%, list=23%, signal=41%
AMIT_EGF_RESPONSE_120_HELA	62	0.435934	1.81793	0.00383877	0.0300815	0.685	960	tags=24%, list=7%, signal=26%
AMIT_SERUM_RESPONSE_120_MCF10A	57	0.47123	1.75802	0.00589391	0.0963432	0.788	2848	tags=39%, list=21%, signal=49%
BILD_HRAS_ONCOGENIC_SIGNATURE	190	0.392216	1.83658	0.00959693	0.0276485	0.64	1830	tags=26%, list=14%, signal=30%
BIOCARTA_ATM_PATHWAY	20	0.741257	2.21486	0	0.00268976	0.017	253	tags=30%, list=2%, signal=31%
BIOCARTA_IL1R_PATHWAY	30	0.787056	2.31921	0	0.000391466	0.001	771	tags=47%, list=6%, signal=49%
BIOCARTA_TH1TH2_PATHWAY	19	0.650184	1.8857	0.00584795	0.019387	0.51	1678	tags=47%, list=13%, signal=54%
BOYLAN_MULTIPLE_MYELOMA_C_DN	40	0.411058	1.6452	0.00554529	0.0779449	0.976	709	tags=18%, list=5%, signal=18%
BOYLAN_MULTIPLE_MYELOMA_PCA1_UP	84	0.404332	1.81761	0.00731261	0.0299789	0.685	1170	tags=25%, list=9%, signal=27%
BOYLAN_MULTIPLE_MYELOMA_PCA3_UP	55	0.430793	1.65709	0.00368324	0.0743313	0.969	1939	tags=24%, list=15%, signal=28%
BREDEMEYER_RAG_SIGNALING_VIA_ATM_NOT_VIA_NFKB_UP	27	0.565123	2.03	0	0.00770369	0.173	692	tags=26%, list=5%, signal=27%
BROCKE_APOPTOSIS_REVERSED_BY_IL6	123	0.542016	2.05669	0.00402414	0.00635008	0.138	1328	tags=37%, list=10%, signal=40%
BRUECKNER_TARGETS_OF_MIRLET7A3_UP	84	0.367915	1.82485	0.00179211	0.0291371	0.663	1559	tags=23%, list=12%, signal=25%
CHARAFE_BREAST_CANCER_LUMINAL_VS_BASAL_DN	360	0.329365	1.70596	0	0.0584641	0.929	1734	tags=23%, list=13%, signal=26%
CHEN_LUNG_CANCER_SURVIVAL	26	0.704113	2.20502	0	0.0039187	0.027	812	tags=35%, list=6%, signal=37%
CHYLA_CBFA2T3_TARGETS_UP	274	0.299816	1.65204	0.00170068	0.0753405	0.973	1165	tags=18%, list=9%, signal=19%
DELYS_THYROID_CANCER_UP	411	0.31739	1.55162	0.00191939	0.203727	0.991	3160	tags=33%, list=24%, signal=42%
DIRMEIER_LMP1_RESPONSE_LATE_UP	53	0.769072	2.12165	0	0.00440015	0.064	1713	tags=68%, list=13%, signal=78%
DORN_ADENOVIRUS_INFECTION_24HR_DN	37	0.583084	1.90587	0.00392157	0.0167593	0.455	1037	tags=30%, list=8%, signal=32%
DORN_ADENOVIRUS_INFECTION_32HR_DN	32	0.655834	1.98412	0	0.00977392	0.253	1626	tags=41%, list=12%, signal=46%
DORN_ADENOVIRUS_INFECTION_48HR_DN	33	0.629117	1.88289	0	0.0197278	0.515	1626	tags=36%, list=12%, signal=41%
FOSTER_TOLERANT_MACROPHAGE_UP	114	0.452395	1.91617	0.00195695	0.0162576	0.436	1654	tags=32%, list=12%, signal=37%
GAL_LEUKEMIC_STEM_CELL_DN	214	0.345648	1.67927	0	0.0676937	0.953	933	tags=16%, list=7%, signal=17%
GRAHAM_CML_DIVIDING_VS_NORMAL_QUIESCENT_DN	87	0.400958	1.77501	0.00387597	0.0378863	0.807	1948	tags=34%, list=15%, signal=40%
GROSS_HYPOXIA_VIA_ELK3_DN	130	0.476304	2.02127	0.00194175	0.0080611	0.184	1964	tags=36%, list=15%, signal=42%
HE_PTEN_TARGETS_UP	16	0.601437	1.89322	0.00196078	0.0186167	0.489	1475	tags=38%, list=11%, signal=42%
HESS_TARGETS_OF_HOXA9_AND_MEIS1_DN	68	0.530332	1.88019	0.00402414	0.0201832	0.521	764	tags=35%, list=6%, signal=37%
HUANG_DASATINIB_RESISTANCE_UP	68	0.33966	1.55424	0.00574713	0.117635	0.999	2114	tags=25%, list=16%, signal=30%
HUMMERICH_SKIN_CANCER_PROGRESSION_UP	79	0.417695	1.86594	0.00392157	0.0216928	0.558	764	tags=22%, list=6%, signal=23%
KHETCHOUMIAN_TRIM24_TARGETS_UP	45	0.543989	1.99849	0.00196464	0.00832126	0.224	360	tags=16%, list=3%, signal=16%
KIM_WT1_TARGETS_8HR_UP	154	0.434592	1.89897	0.0038835	0.017771	0.473	1335	tags=25%, list=10%, signal=28%
KIM_WT1_TARGETS_UP	185	0.433602	1.93597	0	0.0138498	0.381	1487	tags=23%, list=11%, signal=26%
KRIEG_HYPOXIA_VIA_KDM3A	44	0.63249	2.12231	0	0.00450591	0.062	2016	tags=39%, list=15%, signal=45%
KUROZUMI_RESPONSE_TO_ONCOCYTIC_VIRUS	38	0.633769	1.96367	0.00408998	0.0111941	0.31	2055	tags=55%, list=15%, signal=65%
LEE_LIVER_CANCER_HEPATOBLAST	15	0.659157	1.89479	0.00197239	0.018458	0.485	320	tags=20%, list=2%, signal=20%
LINDSTEDT_DENDRITIC_CELL_MATURATION_A	63	0.750012	2.10525	0	0.0050438	0.084	1498	tags=56%, list=11%, signal=62%
MASSARWEH_TAMOXIFEN_RESISTANCE_UP	385	0.304354	1.67371	0	0.0686835	0.958	1933	tags=23%, list=15%, signal=27%
MCLACHLAN_DENTAL_CARIES_DN	224	0.437197	2.00712	0	0.00839832	0.209	951	tags=28%, list=7%, signal=29%
MCLACHLAN_DENTAL_CARIES_UP	225	0.444928	1.87227	0	0.0207973	0.544	852	tags=28%, list=6%, signal=30%
MUELLER_COMMON_TARGETS_OF_AML_FUSIONS_DN	24	0.616894	1.93021	0.0038835	0.0146212	0.396	2099	tags=42%, list=16%, signal=49%
NGUYEN_NOTCH1_TARGETS_DN	79	0.457072	1.97003	0	0.0106296	0.287	1216	tags=28%, list=9%, signal=30%
RICKMAN_TUMOR_DIFFERENTIATED_WELL_VS_MODERATELY_DN	82	0.397829	1.63609	0.00772201	0.0821883	0.981	1400	tags=20%, list=11%, signal=22%
RICKMAN_TUMOR_DIFFERENTIATED_WELL_VS_POORLY_DN	253	0.367661	1.90263	0	0.0173137	0.464	904	tags=18%, list=7%, signal=19%
SEKI_INFLAMMATORY_RESPONSE_LPS_UP	63	0.730993	2.19389	0.0019685	0.00360079	0.032	878	tags=44%, list=7%, signal=47%
SENESE_HDAC1_AND_HDAC2_TARGETS_UP	179	0.403476	1.95398	0	0.0124603	0.333	1156	tags=21%, list=9%, signal=23%
SMIRNOV_RESPONSE_TO_IR_2HR_UP	44	0.461661	1.77443	0.0078125	0.0375204	0.808	1164	tags=20%, list=9%, signal=22%
TAVOR_CEBPA_TARGETS_UP	46	0.529335	1.90128	0	0.0173418	0.47	852	tags=39%, list=6%, signal=42%
TONKS_TARGETS_OF_RUNX1_RUNX1T1_FUSION_ERYTHROCYTE_UP	146	0.492793	1.85167	0.00808081	0.0246637	0.599	2992	tags=49%, list=22%, signal=62%
WEINMANN_ADAPTATION_TO_HYPOXIA_DN	39	0.583681	1.9791	0.00190476	0.0101283	0.268	1137	tags=28%, list=9%, signal=31%
WUNDER_INFLAMMATORY_RESPONSE_AND_CHOLESTEROL_UP	45	0.622717	2.10507	0	0.00486988	0.084	737	tags=33%, list=6%, signal=35%
ZHOU_INFLAMMATORY_RESPONSE_LIVE_UP	318	0.479415	1.94586	0	0.0134814	0.357	1289	tags=22%, list=10%, signal=24%
ZHOU_INFLAMMATORY_RESPONSE_LPS_UP	278	0.426021	1.64406	0.00188679	0.0783377	0.976	1327	tags=18%, list=10%, signal=20%
